# Supplementary material for: Mendelian randomization and bioinformatics unveil potential links between gut microbial genera and colorectal cancer
Source: Front Genet. 2024 Nov 21;15:1379003. doi: 10.3389/fgene.2024.1379003 (PMC11617565; doi:10.3389/fgene.2024.1379003)
Supplement: Supplementary file 1 [file Table2.xlsx]

## Sheet: Supplementary Table S2
Supplementary Table S2. MR Analysis Results for all gut Microbial Genera
id.exposure	id.outcome	outcome	exposure	method	nsnp	b	se	pval	lo_ci	up_ci	or	or_lci95	or_uci95
0gYA7u	jbOEnJ	Colorectal Cancer	Slackia	MR Egger	9	-0.558103	0.399818	0.205422	-1.34175	0.225541	0.572294	0.261389	1.253
0gYA7u	jbOEnJ	Colorectal Cancer	Slackia	Weighted median	9	0.0746385	0.105052	0.477399	-0.131263	0.28054	1.07749	0.876987	1.32384
0gYA7u	jbOEnJ	Colorectal Cancer	Slackia	Inverse variance weighted	9	0.0155851	0.0918215	0.865221	-0.164385	0.195555	1.01571	0.848415	1.21599
0gYA7u	jbOEnJ	Colorectal Cancer	Slackia	Simple mode	9	0.159845	0.173042	0.382643	-0.179319	0.499008	1.17333	0.83584	1.64709
0gYA7u	jbOEnJ	Colorectal Cancer	Slackia	Weighted mode	9	0.149769	0.155102	0.362515	-0.154231	0.453769	1.16157	0.857074	1.57423
13NQU2	jbOEnJ	Colorectal Cancer	Actinomyces	MR Egger	8	0.0691561	0.202598	0.744479	-0.327936	0.466248	1.0716	0.720409	1.594
13NQU2	jbOEnJ	Colorectal Cancer	Actinomyces	Weighted median	8	0.110682	0.102978	0.282456	-0.091154	0.312519	1.11704	0.912877	1.36686
13NQU2	jbOEnJ	Colorectal Cancer	Actinomyces	Inverse variance weighted	8	0.114819	0.079965	0.15104	-0.0419123	0.271551	1.12167	0.958954	1.312
13NQU2	jbOEnJ	Colorectal Cancer	Actinomyces	Simple mode	8	0.112352	0.14425	0.461572	-0.170379	0.395083	1.11891	0.843345	1.48451
13NQU2	jbOEnJ	Colorectal Cancer	Actinomyces	Weighted mode	8	0.114142	0.123613	0.38653	-0.128139	0.356424	1.12091	0.879731	1.42821
1ClUiC	jbOEnJ	Colorectal Cancer	RuminococcaceaeUCG013	MR Egger	13	0.0203219	0.320195	0.950533	-0.60726	0.647904	1.02053	0.544842	1.91153
1ClUiC	jbOEnJ	Colorectal Cancer	RuminococcaceaeUCG013	Weighted median	13	-0.0486571	0.12961	0.707355	-0.302693	0.205379	0.952508	0.738826	1.22799
1ClUiC	jbOEnJ	Colorectal Cancer	RuminococcaceaeUCG013	Inverse variance weighted	13	-0.00903182	0.105365	0.93169	-0.215547	0.197484	0.991009	0.8061	1.21833
1ClUiC	jbOEnJ	Colorectal Cancer	RuminococcaceaeUCG013	Simple mode	13	-0.0219264	0.219423	0.922052	-0.451996	0.408143	0.978312	0.636357	1.50402
1ClUiC	jbOEnJ	Colorectal Cancer	RuminococcaceaeUCG013	Weighted mode	13	-0.0638683	0.207504	0.763517	-0.470577	0.34284	0.938129	0.624642	1.40894
1ECUiB	jbOEnJ	Colorectal Cancer	Phascolarctobacterium	MR Egger	11	-0.218707	0.339807	0.535875	-0.884729	0.447315	0.803557	0.412826	1.56411
1ECUiB	jbOEnJ	Colorectal Cancer	Phascolarctobacterium	Weighted median	11	0.012817	0.107066	0.904711	-0.197032	0.222666	1.0129	0.821164	1.2494
1ECUiB	jbOEnJ	Colorectal Cancer	Phascolarctobacterium	Inverse variance weighted	11	-0.0133529	0.0851429	0.875379	-0.180233	0.153527	0.986736	0.835076	1.16594
1ECUiB	jbOEnJ	Colorectal Cancer	Phascolarctobacterium	Simple mode	11	0.0912522	0.163838	0.589797	-0.22987	0.412374	1.09555	0.794637	1.5104
1ECUiB	jbOEnJ	Colorectal Cancer	Phascolarctobacterium	Weighted mode	11	0.0849987	0.150681	0.585117	-0.210337	0.380334	1.08872	0.810311	1.46277
26XovP	jbOEnJ	Colorectal Cancer	Anaerotruncus	MR Egger	15	0.159124	0.348629	0.655615	-0.524189	0.842436	1.17248	0.592036	2.32202
26XovP	jbOEnJ	Colorectal Cancer	Anaerotruncus	Weighted median	15	-0.0232714	0.133284	0.861394	-0.284508	0.237965	0.976997	0.752384	1.26867
26XovP	jbOEnJ	Colorectal Cancer	Anaerotruncus	Inverse variance weighted	15	-0.0299691	0.113029	0.790897	-0.251506	0.191567	0.970476	0.777629	1.21115
26XovP	jbOEnJ	Colorectal Cancer	Anaerotruncus	Simple mode	15	-0.0177942	0.223061	0.937547	-0.454994	0.419405	0.982363	0.634452	1.52106
26XovP	jbOEnJ	Colorectal Cancer	Anaerotruncus	Weighted mode	15	-0.0177942	0.187852	0.925876	-0.385985	0.350396	0.982363	0.679781	1.41963
2eQQH1	jbOEnJ	Colorectal Cancer	Clostridiumsensustricto1	MR Egger	9	-0.0822663	0.245874	0.747738	-0.564178	0.399646	0.921027	0.568827	1.4913
2eQQH1	jbOEnJ	Colorectal Cancer	Clostridiumsensustricto1	Weighted median	9	-0.0168167	0.132754	0.899197	-0.277015	0.243382	0.983324	0.758043	1.27556
2eQQH1	jbOEnJ	Colorectal Cancer	Clostridiumsensustricto1	Inverse variance weighted	9	0.0133349	0.0955451	0.889003	-0.173933	0.200603	1.01342	0.840353	1.22214
2eQQH1	jbOEnJ	Colorectal Cancer	Clostridiumsensustricto1	Simple mode	9	-0.100299	0.193261	0.617818	-0.47909	0.278491	0.904567	0.619347	1.32114
2eQQH1	jbOEnJ	Colorectal Cancer	Clostridiumsensustricto1	Weighted mode	9	-0.0479445	0.165536	0.779462	-0.372394	0.276505	0.953187	0.689082	1.31851
3PpM9c	jbOEnJ	Colorectal Cancer	Dialister	MR Egger	11	-0.392788	0.364111	0.308757	-1.10644	0.32087	0.675172	0.330733	1.37833
3PpM9c	jbOEnJ	Colorectal Cancer	Dialister	Weighted median	11	-0.19049	0.116593	0.1023	-0.419011	0.0380319	0.826554	0.657697	1.03876
3PpM9c	jbOEnJ	Colorectal Cancer	Dialister	Inverse variance weighted	11	-0.106348	0.0882067	0.227945	-0.279233	0.066537	0.899112	0.756363	1.0688
3PpM9c	jbOEnJ	Colorectal Cancer	Dialister	Simple mode	11	-0.219244	0.180361	0.252063	-0.572752	0.134265	0.803126	0.563971	1.1437
3PpM9c	jbOEnJ	Colorectal Cancer	Dialister	Weighted mode	11	-0.210924	0.185506	0.28204	-0.574515	0.152667	0.809835	0.562978	1.16494
4hgk6Q	jbOEnJ	Colorectal Cancer	Eubacteriumfissicatenagroup	MR Egger	9	-0.604823	0.300674	0.084172	-1.19414	-0.0155025	0.546171	0.302963	0.984617
4hgk6Q	jbOEnJ	Colorectal Cancer	Eubacteriumfissicatenagroup	Weighted median	9	-0.107395	0.0772314	0.164359	-0.258768	0.0439788	0.898171	0.772002	1.04496
4hgk6Q	jbOEnJ	Colorectal Cancer	Eubacteriumfissicatenagroup	Inverse variance weighted	9	-0.135948	0.0580862	0.0192601	-0.249797	-0.0220994	0.872888	0.778959	0.978143
4hgk6Q	jbOEnJ	Colorectal Cancer	Eubacteriumfissicatenagroup	Simple mode	9	-0.0975127	0.127163	0.465207	-0.346753	0.151727	0.907091	0.70698	1.16384
4hgk6Q	jbOEnJ	Colorectal Cancer	Eubacteriumfissicatenagroup	Weighted mode	9	-0.0777643	0.113455	0.512448	-0.300136	0.144608	0.925182	0.740717	1.15559
4qfxmW	jbOEnJ	Colorectal Cancer	Gordonibacter	MR Egger	13	0.106502	0.231308	0.654175	-0.346863	0.559867	1.11238	0.706902	1.75044
4qfxmW	jbOEnJ	Colorectal Cancer	Gordonibacter	Weighted median	13	-0.0100698	0.0652122	0.877282	-0.137886	0.117746	0.989981	0.871198	1.12496
4qfxmW	jbOEnJ	Colorectal Cancer	Gordonibacter	Inverse variance weighted	13	-0.00529178	0.0569717	0.925995	-0.116956	0.106373	0.994722	0.889624	1.11224
4qfxmW	jbOEnJ	Colorectal Cancer	Gordonibacter	Simple mode	13	0.00398837	0.110774	0.971871	-0.213129	0.221106	1.004	0.808052	1.24746
4qfxmW	jbOEnJ	Colorectal Cancer	Gordonibacter	Weighted mode	13	-0.00677205	0.10442	0.949358	-0.211435	0.197891	0.993251	0.809422	1.21883
4tw8La	jbOEnJ	Colorectal Cancer	Coprobacter	MR Egger	14	0.254472	0.186461	0.197377	-0.110992	0.619936	1.28978	0.894946	1.85881
4tw8La	jbOEnJ	Colorectal Cancer	Coprobacter	Weighted median	14	0.0556403	0.079482	0.483905	-0.100145	0.211425	1.05722	0.904707	1.23544
4tw8La	jbOEnJ	Colorectal Cancer	Coprobacter	Inverse variance weighted	14	0.0213263	0.0574917	0.710678	-0.0913574	0.13401	1.02156	0.912691	1.1434
4tw8La	jbOEnJ	Colorectal Cancer	Coprobacter	Simple mode	14	0.154718	0.143277	0.299837	-0.126106	0.435541	1.16733	0.881522	1.5458
4tw8La	jbOEnJ	Colorectal Cancer	Coprobacter	Weighted mode	14	0.128201	0.13836	0.371029	-0.142984	0.399386	1.13678	0.866768	1.49091
4YVbRa	jbOEnJ	Colorectal Cancer	Lachnoclostridium	MR Egger	14	-0.465346	0.346549	0.204186	-1.14458	0.213891	0.627918	0.318357	1.23849
4YVbRa	jbOEnJ	Colorectal Cancer	Lachnoclostridium	Weighted median	14	-0.0410884	0.136634	0.76363	-0.308892	0.226715	0.959744	0.73426	1.25447
4YVbRa	jbOEnJ	Colorectal Cancer	Lachnoclostridium	Inverse variance weighted	14	-0.0210196	0.102406	0.837371	-0.221735	0.179696	0.9792	0.801128	1.19685
4YVbRa	jbOEnJ	Colorectal Cancer	Lachnoclostridium	Simple mode	14	-0.312263	0.234821	0.206448	-0.772511	0.147986	0.731789	0.461852	1.1595
4YVbRa	jbOEnJ	Colorectal Cancer	Lachnoclostridium	Weighted mode	14	-0.0316662	0.213115	0.884159	-0.449372	0.386039	0.96883	0.638029	1.47114
5Al3Me	jbOEnJ	Colorectal Cancer	Ruminococcus1	MR Egger	13	-0.481437	0.316108	0.155973	-1.10101	0.138135	0.617895	0.332536	1.14813
5Al3Me	jbOEnJ	Colorectal Cancer	Ruminococcus1	Weighted median	13	0.0326065	0.130735	0.803045	-0.223635	0.288848	1.03314	0.799607	1.33489
5Al3Me	jbOEnJ	Colorectal Cancer	Ruminococcus1	Inverse variance weighted	13	-0.0402306	0.120211	0.737877	-0.275845	0.195383	0.960568	0.758931	1.21578
5Al3Me	jbOEnJ	Colorectal Cancer	Ruminococcus1	Simple mode	13	0.0950041	0.234171	0.692101	-0.363971	0.55398	1.09966	0.694911	1.74016
5Al3Me	jbOEnJ	Colorectal Cancer	Ruminococcus1	Weighted mode	13	0.0645694	0.191895	0.742318	-0.311545	0.440684	1.0667	0.732315	1.55377
5O6R0c	jbOEnJ	Colorectal Cancer	Eubacteriumxylanophilumgroup	MR Egger	11	-0.781271	0.315817	0.0353485	-1.40027	-0.162271	0.457824	0.24653	0.850211
5O6R0c	jbOEnJ	Colorectal Cancer	Eubacteriumxylanophilumgroup	Weighted median	11	-0.115744	0.130274	0.374291	-0.371082	0.139594	0.890703	0.689988	1.14981
5O6R0c	jbOEnJ	Colorectal Cancer	Eubacteriumxylanophilumgroup	Inverse variance weighted	11	-0.0517349	0.122738	0.673386	-0.292302	0.188832	0.949581	0.746543	1.20784
5O6R0c	jbOEnJ	Colorectal Cancer	Eubacteriumxylanophilumgroup	Simple mode	11	-0.31366	0.235539	0.212526	-0.775317	0.147998	0.730768	0.460558	1.15951
5O6R0c	jbOEnJ	Colorectal Cancer	Eubacteriumxylanophilumgroup	Weighted mode	11	-0.197016	0.213661	0.378188	-0.615791	0.221759	0.821178	0.540214	1.24827
5TyjeW	jbOEnJ	Colorectal Cancer	Collinsella	MR Egger	11	0.367172	0.574043	0.538355	-0.757953	1.4923	1.44365	0.468625	4.4473
5TyjeW	jbOEnJ	Colorectal Cancer	Collinsella	Weighted median	11	0.0215801	0.164118	0.895387	-0.300092	0.343252	1.02181	0.74075	1.40952
5TyjeW	jbOEnJ	Colorectal Cancer	Collinsella	Inverse variance weighted	11	0.112527	0.138794	0.41751	-0.159509	0.384563	1.1191	0.852562	1.46897
5TyjeW	jbOEnJ	Colorectal Cancer	Collinsella	Simple mode	11	0.0597482	0.280138	0.835393	-0.489323	0.608819	1.06157	0.613042	1.83826
5TyjeW	jbOEnJ	Colorectal Cancer	Collinsella	Weighted mode	11	0.0883365	0.270089	0.750362	-0.441037	0.61771	1.09236	0.643369	1.85468
5UgjSk	jbOEnJ	Colorectal Cancer	Anaerofilum	MR Egger	11	-0.264609	0.259753	0.334948	-0.773724	0.244506	0.767506	0.461292	1.27699
5UgjSk	jbOEnJ	Colorectal Cancer	Anaerofilum	Weighted median	11	-0.133121	0.0759215	0.0795331	-0.281927	0.0156853	0.875359	0.754329	1.01581
5UgjSk	jbOEnJ	Colorectal Cancer	Anaerofilum	Inverse variance weighted	11	-0.11805	0.0571301	0.038796	-0.230025	-0.00607544	0.888651	0.794513	0.993943
5UgjSk	jbOEnJ	Colorectal Cancer	Anaerofilum	Simple mode	11	-0.157879	0.119239	0.214951	-0.391588	0.0758297	0.853953	0.675983	1.07878
5UgjSk	jbOEnJ	Colorectal Cancer	Anaerofilum	Weighted mode	11	-0.148318	0.123115	0.256051	-0.389623	0.0929871	0.862157	0.677312	1.09745
5WrREr	jbOEnJ	Colorectal Cancer	Eggerthella	MR Egger	10	0.0137758	0.302421	0.964784	-0.578969	0.606521	1.01387	0.560476	1.83404
5WrREr	jbOEnJ	Colorectal Cancer	Eggerthella	Weighted median	10	0.0201495	0.0867394	0.816306	-0.14986	0.190159	1.02035	0.860829	1.20944
5WrREr	jbOEnJ	Colorectal Cancer	Eggerthella	Inverse variance weighted	10	0.0539524	0.0627388	0.389815	-0.0690155	0.17692	1.05543	0.933312	1.19354
5WrREr	jbOEnJ	Colorectal Cancer	Eggerthella	Simple mode	10	-0.0325371	0.145831	0.828427	-0.318365	0.253291	0.967987	0.727337	1.28826
5WrREr	jbOEnJ	Colorectal Cancer	Eggerthella	Weighted mode	10	-0.0325371	0.152671	0.835984	-0.331773	0.266699	0.967987	0.71765	1.30565
60QwB2	jbOEnJ	Colorectal Cancer	LachnospiraceaeUCG010	MR Egger	12	-0.121932	0.282104	0.674752	-0.674856	0.430993	0.885209	0.509229	1.53878
60QwB2	jbOEnJ	Colorectal Cancer	LachnospiraceaeUCG010	Weighted median	12	-0.094052	0.116971	0.421362	-0.323316	0.135212	0.910235	0.723745	1.14478
60QwB2	jbOEnJ	Colorectal Cancer	LachnospiraceaeUCG010	Inverse variance weighted	12	-0.0450233	0.0902367	0.617817	-0.221887	0.131841	0.955975	0.801006	1.14093
60QwB2	jbOEnJ	Colorectal Cancer	LachnospiraceaeUCG010	Simple mode	12	-0.205138	0.195984	0.31769	-0.589267	0.178991	0.814535	0.554734	1.19601
60QwB2	jbOEnJ	Colorectal Cancer	LachnospiraceaeUCG010	Weighted mode	12	-0.172423	0.193914	0.392939	-0.552495	0.207648	0.841623	0.575512	1.23078
8HHxqC	jbOEnJ	Colorectal Cancer	LachnospiraceaeUCG008	MR Egger	11	-0.699271	0.423599	0.133178	-1.52952	0.130983	0.496948	0.216639	1.13995
8HHxqC	jbOEnJ	Colorectal Cancer	LachnospiraceaeUCG008	Weighted median	11	0.0448967	0.0994618	0.651704	-0.150048	0.239842	1.04592	0.860666	1.27105
8HHxqC	jbOEnJ	Colorectal Cancer	LachnospiraceaeUCG008	Inverse variance weighted	11	0.0148826	0.0897004	0.868224	-0.16093	0.190695	1.01499	0.851352	1.21009
8HHxqC	jbOEnJ	Colorectal Cancer	LachnospiraceaeUCG008	Simple mode	11	0.0861109	0.160391	0.603088	-0.228255	0.400477	1.08993	0.795921	1.49254
8HHxqC	jbOEnJ	Colorectal Cancer	LachnospiraceaeUCG008	Weighted mode	11	0.0987754	0.15928	0.549037	-0.213413	0.410964	1.10382	0.807822	1.50827
8QCxMB	jbOEnJ	Colorectal Cancer	LachnospiraceaeFCS020group	MR Egger	15	-0.368617	0.199288	0.0872201	-0.759222	0.0219877	0.69169	0.46803	1.02223
8QCxMB	jbOEnJ	Colorectal Cancer	LachnospiraceaeFCS020group	Weighted median	15	-0.159343	0.105444	0.130748	-0.366014	0.0473278	0.852704	0.693493	1.04847
8QCxMB	jbOEnJ	Colorectal Cancer	LachnospiraceaeFCS020group	Inverse variance weighted	15	-0.125121	0.0756492	0.0981345	-0.273394	0.0231513	0.88239	0.760793	1.02342
8QCxMB	jbOEnJ	Colorectal Cancer	LachnospiraceaeFCS020group	Simple mode	15	-0.155521	0.184266	0.412857	-0.516682	0.20564	0.855969	0.596496	1.22831
8QCxMB	jbOEnJ	Colorectal Cancer	LachnospiraceaeFCS020group	Weighted mode	15	-0.174109	0.172467	0.329857	-0.512145	0.163927	0.840205	0.599209	1.17813
9Exgcj	jbOEnJ	Colorectal Cancer	RikenellaceaeRC9gutgroup	MR Egger	12	-0.139619	0.290532	0.641166	-0.709061	0.429822	0.869689	0.492106	1.53698
9Exgcj	jbOEnJ	Colorectal Cancer	RikenellaceaeRC9gutgroup	Weighted median	12	-0.0414333	0.0591468	0.483605	-0.157361	0.0744944	0.959413	0.854396	1.07734
9Exgcj	jbOEnJ	Colorectal Cancer	RikenellaceaeRC9gutgroup	Inverse variance weighted	12	-0.0237865	0.0452777	0.599341	-0.112531	0.0649577	0.976494	0.89357	1.06711
9Exgcj	jbOEnJ	Colorectal Cancer	RikenellaceaeRC9gutgroup	Simple mode	12	-0.0359706	0.0920656	0.703475	-0.216419	0.144478	0.964669	0.805398	1.15544
9Exgcj	jbOEnJ	Colorectal Cancer	RikenellaceaeRC9gutgroup	Weighted mode	12	-0.0323759	0.0925882	0.733184	-0.213849	0.149097	0.968143	0.807471	1.16079
9QtX1r	jbOEnJ	Colorectal Cancer	Sellimonas	MR Egger	11	0.120881	0.294026	0.690598	-0.45541	0.697172	1.12849	0.634188	2.00807
9QtX1r	jbOEnJ	Colorectal Cancer	Sellimonas	Weighted median	11	0.0228819	0.0621215	0.71262	-0.0988763	0.14464	1.02315	0.905855	1.15562
9QtX1r	jbOEnJ	Colorectal Cancer	Sellimonas	Inverse variance weighted	11	0.0504457	0.0454176	0.266694	-0.0385729	0.139464	1.05174	0.962162	1.14966
9QtX1r	jbOEnJ	Colorectal Cancer	Sellimonas	Simple mode	11	-0.0096863	0.101503	0.92586	-0.208633	0.18926	0.99036	0.811693	1.20836
9QtX1r	jbOEnJ	Colorectal Cancer	Sellimonas	Weighted mode	11	-0.0137345	0.100148	0.89364	-0.210025	0.182555	0.986359	0.810564	1.20028
A5ufRK	jbOEnJ	Colorectal Cancer	Erysipelatoclostridium	MR Egger	16	0.474058	0.305236	0.142712	-0.124206	1.07232	1.6065	0.883198	2.92215
A5ufRK	jbOEnJ	Colorectal Cancer	Erysipelatoclostridium	Weighted median	16	0.0078085	0.0980301	0.936512	-0.184331	0.199948	1.00784	0.831661	1.22134
A5ufRK	jbOEnJ	Colorectal Cancer	Erysipelatoclostridium	Inverse variance weighted	16	0.0411334	0.078456	0.60008	-0.11264	0.194907	1.04199	0.893472	1.2152
A5ufRK	jbOEnJ	Colorectal Cancer	Erysipelatoclostridium	Simple mode	16	-0.0312411	0.174509	0.860316	-0.373279	0.310797	0.969242	0.688473	1.36451
A5ufRK	jbOEnJ	Colorectal Cancer	Erysipelatoclostridium	Weighted mode	16	-0.0312411	0.178467	0.863379	-0.381037	0.318555	0.969242	0.683153	1.37514
agpXCr	jbOEnJ	Colorectal Cancer	Subdoligranulum	MR Egger	13	0.355457	0.271796	0.21761	-0.177264	0.888177	1.42683	0.837559	2.4307
agpXCr	jbOEnJ	Colorectal Cancer	Subdoligranulum	Weighted median	13	-0.0876245	0.127865	0.493163	-0.338241	0.162992	0.916105	0.713024	1.17703
agpXCr	jbOEnJ	Colorectal Cancer	Subdoligranulum	Inverse variance weighted	13	-0.0669784	0.108307	0.536305	-0.279261	0.145304	0.935215	0.756343	1.15639
agpXCr	jbOEnJ	Colorectal Cancer	Subdoligranulum	Simple mode	13	-0.125764	0.235535	0.603126	-0.587412	0.335884	0.881823	0.555764	1.39918
agpXCr	jbOEnJ	Colorectal Cancer	Subdoligranulum	Weighted mode	13	-0.0224141	0.187268	0.906709	-0.389459	0.344631	0.977835	0.677423	1.41147
An4LlN	jbOEnJ	Colorectal Cancer	Butyricicoccus	MR Egger	9	0.293675	0.342504	0.419589	-0.377633	0.964983	1.34135	0.685482	2.62474
An4LlN	jbOEnJ	Colorectal Cancer	Butyricicoccus	Weighted median	9	0.230408	0.157086	0.14244	-0.0774803	0.538296	1.25911	0.925445	1.71308
An4LlN	jbOEnJ	Colorectal Cancer	Butyricicoccus	Inverse variance weighted	9	0.168516	0.16066	0.294227	-0.146378	0.48341	1.18355	0.863831	1.62159
An4LlN	jbOEnJ	Colorectal Cancer	Butyricicoccus	Simple mode	9	-0.0741844	0.281188	0.798584	-0.625313	0.476944	0.9285	0.535094	1.61114
An4LlN	jbOEnJ	Colorectal Cancer	Butyricicoccus	Weighted mode	9	0.14056	0.166596	0.423336	-0.185968	0.467088	1.15092	0.8303	1.59534
aWQyZl	jbOEnJ	Colorectal Cancer	Clostridiuminnocuumgroup	MR Egger	10	0.0256616	0.297743	0.933436	-0.557915	0.609239	1.02599	0.572401	1.83903
aWQyZl	jbOEnJ	Colorectal Cancer	Clostridiuminnocuumgroup	Weighted median	10	0.00171002	0.0699837	0.980506	-0.135458	0.138878	1.00171	0.873316	1.14898
aWQyZl	jbOEnJ	Colorectal Cancer	Clostridiuminnocuumgroup	Inverse variance weighted	10	-0.0244257	0.053421	0.647506	-0.129131	0.0802795	0.97587	0.878859	1.08359
aWQyZl	jbOEnJ	Colorectal Cancer	Clostridiuminnocuumgroup	Simple mode	10	0.0166749	0.115889	0.88876	-0.210467	0.243817	1.01681	0.810206	1.27611
aWQyZl	jbOEnJ	Colorectal Cancer	Clostridiuminnocuumgroup	Weighted mode	10	0.0321527	0.102092	0.759988	-0.167947	0.232253	1.03268	0.845398	1.26144
AZORn6	jbOEnJ	Colorectal Cancer	RuminococcaceaeUCG003	MR Egger	14	0.0621872	0.400426	0.879165	-0.722648	0.847023	1.06416	0.485465	2.33269
AZORn6	jbOEnJ	Colorectal Cancer	RuminococcaceaeUCG003	Weighted median	14	-0.0215951	0.112781	0.848151	-0.242646	0.199456	0.978636	0.784549	1.22074
AZORn6	jbOEnJ	Colorectal Cancer	RuminococcaceaeUCG003	Inverse variance weighted	14	-0.0761837	0.115223	0.508495	-0.302021	0.149654	0.926646	0.739322	1.16143
AZORn6	jbOEnJ	Colorectal Cancer	RuminococcaceaeUCG003	Simple mode	14	0.0496327	0.158901	0.759728	-0.261813	0.361078	1.05089	0.769655	1.43488
AZORn6	jbOEnJ	Colorectal Cancer	RuminococcaceaeUCG003	Weighted mode	14	0.0446587	0.158129	0.782068	-0.265273	0.354591	1.04567	0.766996	1.4256
B16WZ3	jbOEnJ	Colorectal Cancer	Prevotella7	MR Egger	12	-0.191564	0.321964	0.565074	-0.822614	0.439487	0.825667	0.439282	1.55191
B16WZ3	jbOEnJ	Colorectal Cancer	Prevotella7	Weighted median	12	0.0136628	0.0665245	0.837275	-0.116725	0.144051	1.01376	0.88983	1.15494
B16WZ3	jbOEnJ	Colorectal Cancer	Prevotella7	Inverse variance weighted	12	0.059966	0.0520303	0.249107	-0.0420133	0.161945	1.0618	0.958857	1.1758
B16WZ3	jbOEnJ	Colorectal Cancer	Prevotella7	Simple mode	12	-0.0210854	0.118977	0.862555	-0.254281	0.21211	0.979135	0.775474	1.23628
B16WZ3	jbOEnJ	Colorectal Cancer	Prevotella7	Weighted mode	12	-0.0163	0.113506	0.888409	-0.238771	0.206171	0.983832	0.787595	1.22896
BIViaM	jbOEnJ	Colorectal Cancer	Flavonifractor	MR Egger	8	0.0301252	0.388127	0.940656	-0.730603	0.790853	1.03058	0.481619	2.20528
BIViaM	jbOEnJ	Colorectal Cancer	Flavonifractor	Weighted median	8	-0.0551958	0.13049	0.672302	-0.310955	0.200564	0.9463	0.732747	1.22209
BIViaM	jbOEnJ	Colorectal Cancer	Flavonifractor	Inverse variance weighted	8	0.0106221	0.0993299	0.914839	-0.184065	0.205309	1.01068	0.831882	1.2279
BIViaM	jbOEnJ	Colorectal Cancer	Flavonifractor	Simple mode	8	-0.0614781	0.171719	0.730884	-0.398047	0.275091	0.940374	0.671631	1.31665
BIViaM	jbOEnJ	Colorectal Cancer	Flavonifractor	Weighted mode	8	-0.0614781	0.172502	0.732048	-0.399582	0.276626	0.940374	0.6706	1.31867
bY4tvB	jbOEnJ	Colorectal Cancer	Victivallis	MR Egger	12	0.122449	0.303207	0.694827	-0.471837	0.716736	1.13026	0.623855	2.04774
bY4tvB	jbOEnJ	Colorectal Cancer	Victivallis	Weighted median	12	0.0464812	0.0601314	0.439526	-0.0713763	0.164339	1.04758	0.931111	1.17861
bY4tvB	jbOEnJ	Colorectal Cancer	Victivallis	Inverse variance weighted	12	0.0617278	0.0457907	0.177644	-0.0280218	0.151478	1.06367	0.972367	1.16355
bY4tvB	jbOEnJ	Colorectal Cancer	Victivallis	Simple mode	12	0.0500572	0.0918498	0.596637	-0.129968	0.230083	1.05133	0.878123	1.2587
bY4tvB	jbOEnJ	Colorectal Cancer	Victivallis	Weighted mode	12	0.0485798	0.0883232	0.593296	-0.124534	0.221693	1.04978	0.882909	1.24819
BYbrwr	jbOEnJ	Colorectal Cancer	Anaerostipes	MR Egger	15	0.1425	0.29112	0.632651	-0.428094	0.713094	1.15315	0.65175	2.04029
BYbrwr	jbOEnJ	Colorectal Cancer	Anaerostipes	Weighted median	15	0.0672907	0.116095	0.562174	-0.160256	0.294838	1.06961	0.851926	1.34291
BYbrwr	jbOEnJ	Colorectal Cancer	Anaerostipes	Inverse variance weighted	15	-0.00321949	0.0946602	0.972868	-0.188753	0.182314	0.996786	0.827991	1.19999
BYbrwr	jbOEnJ	Colorectal Cancer	Anaerostipes	Simple mode	15	0.0594616	0.189508	0.758324	-0.311975	0.430898	1.06126	0.732	1.53864
BYbrwr	jbOEnJ	Colorectal Cancer	Anaerostipes	Weighted mode	15	0.0736637	0.184386	0.695547	-0.287733	0.43506	1.07644	0.749962	1.54506
CE1rCq	jbOEnJ	Colorectal Cancer	Oscillospira	MR Egger	9	0.49777	0.389828	0.242362	-0.266293	1.26183	1.64505	0.766215	3.53189
CE1rCq	jbOEnJ	Colorectal Cancer	Oscillospira	Weighted median	9	-0.00195054	0.12163	0.987205	-0.240346	0.236445	0.998051	0.786356	1.26674
CE1rCq	jbOEnJ	Colorectal Cancer	Oscillospira	Inverse variance weighted	9	-0.0656843	0.0891517	0.461262	-0.240422	0.109053	0.936426	0.786296	1.11522
CE1rCq	jbOEnJ	Colorectal Cancer	Oscillospira	Simple mode	9	0.0754528	0.197648	0.712585	-0.311938	0.462843	1.07837	0.732027	1.58858
CE1rCq	jbOEnJ	Colorectal Cancer	Oscillospira	Weighted mode	9	0.0810367	0.190836	0.682289	-0.293002	0.455076	1.08441	0.74602	1.57629
DlBBp0	jbOEnJ	Colorectal Cancer	LachnospiraceaeUCG004	MR Egger	13	0.36226	0.372316	0.35147	-0.367481	1.092	1.43657	0.692477	2.98023
DlBBp0	jbOEnJ	Colorectal Cancer	LachnospiraceaeUCG004	Weighted median	13	-0.143062	0.124046	0.248787	-0.386192	0.100068	0.8667	0.67964	1.10525
DlBBp0	jbOEnJ	Colorectal Cancer	LachnospiraceaeUCG004	Inverse variance weighted	13	-0.0614748	0.0918149	0.503144	-0.241432	0.118482	0.940377	0.785502	1.12579
DlBBp0	jbOEnJ	Colorectal Cancer	LachnospiraceaeUCG004	Simple mode	13	-0.273526	0.221178	0.239864	-0.707035	0.159983	0.760693	0.493104	1.17349
DlBBp0	jbOEnJ	Colorectal Cancer	LachnospiraceaeUCG004	Weighted mode	13	-0.270031	0.22838	0.259955	-0.717656	0.177593	0.763356	0.487895	1.19434
Dmb3NP	jbOEnJ	Colorectal Cancer	Fusicatenibacter	MR Egger	18	-0.419457	0.312688	0.198504	-1.03233	0.193412	0.657404	0.356177	1.21338
Dmb3NP	jbOEnJ	Colorectal Cancer	Fusicatenibacter	Weighted median	18	0.154689	0.115774	0.181507	-0.0722278	0.381606	1.16729	0.930319	1.46463
Dmb3NP	jbOEnJ	Colorectal Cancer	Fusicatenibacter	Inverse variance weighted	18	0.0519811	0.0834526	0.533362	-0.111586	0.215548	1.05336	0.894414	1.24054
Dmb3NP	jbOEnJ	Colorectal Cancer	Fusicatenibacter	Simple mode	18	0.258579	0.232165	0.280876	-0.196464	0.713622	1.29509	0.821631	2.04137
Dmb3NP	jbOEnJ	Colorectal Cancer	Fusicatenibacter	Weighted mode	18	0.269921	0.229115	0.254984	-0.179143	0.718986	1.30986	0.835986	2.05235
dr1BGQ	jbOEnJ	Colorectal Cancer	Eubacteriumrectalegroup	MR Egger	11	0.116295	0.359399	0.753648	-0.588128	0.820718	1.12333	0.555366	2.27213
dr1BGQ	jbOEnJ	Colorectal Cancer	Eubacteriumrectalegroup	Weighted median	11	1.94e-05	0.136495	0.999887	-0.26751	0.267549	1.00002	0.765283	1.30676
dr1BGQ	jbOEnJ	Colorectal Cancer	Eubacteriumrectalegroup	Inverse variance weighted	11	-0.0427766	0.125594	0.733409	-0.28894	0.203387	0.958125	0.749057	1.22555
dr1BGQ	jbOEnJ	Colorectal Cancer	Eubacteriumrectalegroup	Simple mode	11	0.0666508	0.211067	0.758662	-0.347041	0.480343	1.06892	0.706776	1.61663
dr1BGQ	jbOEnJ	Colorectal Cancer	Eubacteriumrectalegroup	Weighted mode	11	0.0296016	0.163263	0.859744	-0.290393	0.349596	1.03004	0.747969	1.41849
E8B0Kw	jbOEnJ	Colorectal Cancer	Prevotella9	MR Egger	17	0.328	0.181399	0.0906694	-0.0275415	0.683541	1.38819	0.972834	1.98088
E8B0Kw	jbOEnJ	Colorectal Cancer	Prevotella9	Weighted median	17	0.0649003	0.0904828	0.47321	-0.112446	0.242247	1.06705	0.893646	1.27411
E8B0Kw	jbOEnJ	Colorectal Cancer	Prevotella9	Inverse variance weighted	17	0.0604016	0.0684915	0.37784	-0.0738418	0.194645	1.06226	0.928819	1.21488
E8B0Kw	jbOEnJ	Colorectal Cancer	Prevotella9	Simple mode	17	-0.0470311	0.144918	0.749737	-0.331071	0.237009	0.954058	0.718154	1.26745
E8B0Kw	jbOEnJ	Colorectal Cancer	Prevotella9	Weighted mode	17	0.0313622	0.137917	0.822994	-0.238956	0.30168	1.03186	0.787449	1.35213
EdjiJT	jbOEnJ	Colorectal Cancer	Lachnospira	MR Egger	7	-0.209512	1.17906	0.865938	-2.52048	2.10145	0.81098	0.0804211	8.17805
EdjiJT	jbOEnJ	Colorectal Cancer	Lachnospira	Weighted median	7	0.189907	0.205413	0.355221	-0.212703	0.592517	1.20914	0.808396	1.80853
EdjiJT	jbOEnJ	Colorectal Cancer	Lachnospira	Inverse variance weighted	7	0.126502	0.199507	0.526034	-0.264532	0.517535	1.13485	0.767565	1.67789
EdjiJT	jbOEnJ	Colorectal Cancer	Lachnospira	Simple mode	7	0.305978	0.307399	0.357984	-0.296523	0.90848	1.35795	0.743399	2.48055
EdjiJT	jbOEnJ	Colorectal Cancer	Lachnospira	Weighted mode	7	0.270173	0.335447	0.451311	-0.387303	0.927648	1.31019	0.678886	2.52856
EwEBjf	jbOEnJ	Colorectal Cancer	RuminococcaceaeUCG014	MR Egger	17	-0.0648024	0.183286	0.728589	-0.424042	0.294437	0.937253	0.654396	1.34237
EwEBjf	jbOEnJ	Colorectal Cancer	RuminococcaceaeUCG014	Weighted median	17	0.0492322	0.0962611	0.60904	-0.13944	0.237904	1.05046	0.869846	1.26859
EwEBjf	jbOEnJ	Colorectal Cancer	RuminococcaceaeUCG014	Inverse variance weighted	17	-0.00494372	0.0703896	0.944008	-0.142907	0.13302	0.995068	0.866834	1.14227
EwEBjf	jbOEnJ	Colorectal Cancer	RuminococcaceaeUCG014	Simple mode	17	0.0794093	0.159191	0.624687	-0.232605	0.391423	1.08265	0.792467	1.47908
EwEBjf	jbOEnJ	Colorectal Cancer	RuminococcaceaeUCG014	Weighted mode	17	0.0817694	0.134913	0.552956	-0.182659	0.346198	1.08521	0.833052	1.41368
f7ClzJ	jbOEnJ	Colorectal Cancer	Alloprevotella	MR Egger	6	-0.732494	0.83223	0.428478	-2.36366	0.898677	0.480709	0.0940749	2.45635
f7ClzJ	jbOEnJ	Colorectal Cancer	Alloprevotella	Weighted median	6	0.00493514	0.0845879	0.953475	-0.160857	0.170727	1.00495	0.851414	1.18617
f7ClzJ	jbOEnJ	Colorectal Cancer	Alloprevotella	Inverse variance weighted	6	0.0678001	0.0921793	0.462021	-0.112871	0.248472	1.07015	0.893265	1.28206
f7ClzJ	jbOEnJ	Colorectal Cancer	Alloprevotella	Simple mode	6	-0.094541	0.173125	0.608479	-0.433866	0.244784	0.90979	0.647999	1.27734
f7ClzJ	jbOEnJ	Colorectal Cancer	Alloprevotella	Weighted mode	6	-0.0889948	0.142971	0.560918	-0.369217	0.191227	0.91485	0.691275	1.21073
FFKS6f	jbOEnJ	Colorectal Cancer	Dorea	MR Egger	12	-0.247704	0.363501	0.511065	-0.960167	0.464758	0.780591	0.382829	1.59163
FFKS6f	jbOEnJ	Colorectal Cancer	Dorea	Weighted median	12	-0.0245823	0.147964	0.86805	-0.314592	0.265428	0.975717	0.730086	1.30399
FFKS6f	jbOEnJ	Colorectal Cancer	Dorea	Inverse variance weighted	12	-0.0473833	0.120277	0.693618	-0.283127	0.18836	0.953722	0.753424	1.20727
FFKS6f	jbOEnJ	Colorectal Cancer	Dorea	Simple mode	12	-0.0400865	0.275327	0.886874	-0.579727	0.499554	0.960706	0.560051	1.64799
FFKS6f	jbOEnJ	Colorectal Cancer	Dorea	Weighted mode	12	0.0194437	0.284217	0.946686	-0.537623	0.57651	1.01963	0.584135	1.77982
fMhW33	jbOEnJ	Colorectal Cancer	Turicibacter	MR Egger	13	0.0253294	0.335971	0.941257	-0.633173	0.683832	1.02565	0.530904	1.98146
fMhW33	jbOEnJ	Colorectal Cancer	Turicibacter	Weighted median	13	-0.12159	0.100474	0.226215	-0.318518	0.0753387	0.885511	0.727226	1.07825
fMhW33	jbOEnJ	Colorectal Cancer	Turicibacter	Inverse variance weighted	13	-0.0700056	0.0759741	0.35682	-0.218915	0.0789036	0.932389	0.80339	1.0821
fMhW33	jbOEnJ	Colorectal Cancer	Turicibacter	Simple mode	13	-0.117752	0.176448	0.517177	-0.46359	0.228085	0.888916	0.629021	1.25619
fMhW33	jbOEnJ	Colorectal Cancer	Turicibacter	Weighted mode	13	-0.136322	0.154706	0.395532	-0.439545	0.166901	0.872562	0.644329	1.18164
FQ1Vfx	jbOEnJ	Colorectal Cancer	Lactococcus	MR Egger	11	0.435384	0.304116	0.186044	-0.160684	1.03145	1.54556	0.851561	2.80514
FQ1Vfx	jbOEnJ	Colorectal Cancer	Lactococcus	Weighted median	11	0.0515322	0.0766062	0.501145	-0.098616	0.20168	1.05288	0.906091	1.22346
FQ1Vfx	jbOEnJ	Colorectal Cancer	Lactococcus	Inverse variance weighted	11	0.0104644	0.0637183	0.869551	-0.114424	0.135352	1.01052	0.89188	1.14494
FQ1Vfx	jbOEnJ	Colorectal Cancer	Lactococcus	Simple mode	11	0.0804126	0.132903	0.558628	-0.180078	0.340903	1.08373	0.835205	1.40622
FQ1Vfx	jbOEnJ	Colorectal Cancer	Lactococcus	Weighted mode	11	0.0804126	0.113987	0.496631	-0.143002	0.303827	1.08373	0.866753	1.35503
Fyuy3r	jbOEnJ	Colorectal Cancer	FamilyXIIIUCG001	MR Egger	10	-0.0211227	0.339799	0.951959	-0.687129	0.644884	0.979099	0.503018	1.90577
Fyuy3r	jbOEnJ	Colorectal Cancer	FamilyXIIIUCG001	Weighted median	10	0.0398017	0.125217	0.750589	-0.205623	0.285226	1.0406	0.81414	1.33006
Fyuy3r	jbOEnJ	Colorectal Cancer	FamilyXIIIUCG001	Inverse variance weighted	10	0.00351827	0.0997479	0.971863	-0.191988	0.199024	1.00352	0.825317	1.22021
Fyuy3r	jbOEnJ	Colorectal Cancer	FamilyXIIIUCG001	Simple mode	10	0.0720225	0.217019	0.747584	-0.353335	0.49738	1.07468	0.702342	1.64441
Fyuy3r	jbOEnJ	Colorectal Cancer	FamilyXIIIUCG001	Weighted mode	10	0.0505258	0.201978	0.808084	-0.345351	0.446403	1.05182	0.707971	1.56268
gCu9us	jbOEnJ	Colorectal Cancer	Intestinimonas	MR Egger	18	0.182014	0.203105	0.383454	-0.216072	0.5801	1.19963	0.805677	1.78622
gCu9us	jbOEnJ	Colorectal Cancer	Intestinimonas	Weighted median	18	-0.0812844	0.0975205	0.404557	-0.272425	0.109856	0.921932	0.761531	1.11612
gCu9us	jbOEnJ	Colorectal Cancer	Intestinimonas	Inverse variance weighted	18	0.0105815	0.0739014	0.886145	-0.134265	0.155428	1.01064	0.874358	1.16816
gCu9us	jbOEnJ	Colorectal Cancer	Intestinimonas	Simple mode	18	-0.167976	0.163471	0.318557	-0.48838	0.152428	0.845374	0.613619	1.16466
gCu9us	jbOEnJ	Colorectal Cancer	Intestinimonas	Weighted mode	18	-0.157171	0.162486	0.346959	-0.475643	0.161301	0.854558	0.621485	1.17504
gGa8hp	jbOEnJ	Colorectal Cancer	Eubacteriumruminantiumgroup	MR Egger	19	0.168055	0.223421	0.462227	-0.269851	0.60596	1.183	0.763493	1.83301
gGa8hp	jbOEnJ	Colorectal Cancer	Eubacteriumruminantiumgroup	Weighted median	19	0.0189692	0.0746106	0.799308	-0.127268	0.165206	1.01915	0.880498	1.17964
gGa8hp	jbOEnJ	Colorectal Cancer	Eubacteriumruminantiumgroup	Inverse variance weighted	19	0.0381506	0.0667648	0.567716	-0.0927083	0.16901	1.03889	0.911459	1.18413
gGa8hp	jbOEnJ	Colorectal Cancer	Eubacteriumruminantiumgroup	Simple mode	19	0.192862	0.17256	0.278411	-0.145355	0.531079	1.21272	0.864715	1.70077
gGa8hp	jbOEnJ	Colorectal Cancer	Eubacteriumruminantiumgroup	Weighted mode	19	-0.0466658	0.163727	0.778881	-0.36757	0.274239	0.954406	0.692415	1.31553
GIR1wC	jbOEnJ	Colorectal Cancer	Ruminiclostridium9	MR Egger	14	0.557534	0.507148	0.293181	-0.436476	1.55154	1.74636	0.64631	4.71875
GIR1wC	jbOEnJ	Colorectal Cancer	Ruminiclostridium9	Weighted median	14	-0.131279	0.1306	0.314801	-0.387254	0.124697	0.876973	0.678918	1.1328
GIR1wC	jbOEnJ	Colorectal Cancer	Ruminiclostridium9	Inverse variance weighted	14	-0.067193	0.10282	0.513434	-0.268721	0.134335	0.935015	0.764357	1.14378
GIR1wC	jbOEnJ	Colorectal Cancer	Ruminiclostridium9	Simple mode	14	-0.221729	0.253501	0.397627	-0.718592	0.275133	0.801132	0.487438	1.31671
GIR1wC	jbOEnJ	Colorectal Cancer	Ruminiclostridium9	Weighted mode	14	-0.221729	0.218689	0.32913	-0.650361	0.206902	0.801132	0.521858	1.22986
GpMW50	jbOEnJ	Colorectal Cancer	Barnesiella	MR Egger	16	-0.902294	0.417956	0.0487092	-1.72149	-0.0831006	0.405638	0.1788	0.920259
GpMW50	jbOEnJ	Colorectal Cancer	Barnesiella	Weighted median	16	-0.00305343	0.107586	0.977358	-0.213922	0.207815	0.996951	0.807411	1.23099
GpMW50	jbOEnJ	Colorectal Cancer	Barnesiella	Inverse variance weighted	16	-0.0551692	0.108396	0.61078	-0.267625	0.157287	0.946325	0.765195	1.17033
GpMW50	jbOEnJ	Colorectal Cancer	Barnesiella	Simple mode	16	-0.0262267	0.164696	0.875602	-0.34903	0.296577	0.974114	0.705372	1.34525
GpMW50	jbOEnJ	Colorectal Cancer	Barnesiella	Weighted mode	16	-0.0262267	0.157097	0.869643	-0.334138	0.281684	0.974114	0.715955	1.32536
GtenVs	jbOEnJ	Colorectal Cancer	Adlercreutzia	MR Egger	12	0.491324	0.36979	0.213482	-0.233464	1.21611	1.63448	0.791786	3.37405
GtenVs	jbOEnJ	Colorectal Cancer	Adlercreutzia	Weighted median	12	-0.129937	0.0942191	0.167867	-0.314606	0.054733	0.878151	0.730076	1.05626
GtenVs	jbOEnJ	Colorectal Cancer	Adlercreutzia	Inverse variance weighted	12	-0.101651	0.0814878	0.212239	-0.261367	0.0580657	0.903345	0.769999	1.05978
GtenVs	jbOEnJ	Colorectal Cancer	Adlercreutzia	Simple mode	12	-0.134676	0.162922	0.426015	-0.454002	0.184651	0.873999	0.635081	1.2028
GtenVs	jbOEnJ	Colorectal Cancer	Adlercreutzia	Weighted mode	12	-0.145717	0.148281	0.346872	-0.436348	0.144914	0.864402	0.646393	1.15594
gUIEC4	jbOEnJ	Colorectal Cancer	Olsenella	MR Egger	11	-0.143166	0.160221	0.394825	-0.457199	0.170866	0.86661	0.633055	1.18633
gUIEC4	jbOEnJ	Colorectal Cancer	Olsenella	Weighted median	11	0.0459361	0.0651016	0.480433	-0.081663	0.173535	1.04701	0.921582	1.1895
gUIEC4	jbOEnJ	Colorectal Cancer	Olsenella	Inverse variance weighted	11	0.0807489	0.0481858	0.0937811	-0.0136953	0.175193	1.0841	0.986398	1.19148
gUIEC4	jbOEnJ	Colorectal Cancer	Olsenella	Simple mode	11	0.0514355	0.108916	0.646886	-0.16204	0.264911	1.05278	0.850407	1.30331
gUIEC4	jbOEnJ	Colorectal Cancer	Olsenella	Weighted mode	11	0.0400443	0.0802519	0.628585	-0.117249	0.197338	1.04086	0.889363	1.21816
gZv5xN	jbOEnJ	Colorectal Cancer	Eubacteriumcoprostanoligenesgroup	MR Egger	14	0.487916	0.377634	0.220674	-0.252247	1.22808	1.62892	0.777053	3.41466
gZv5xN	jbOEnJ	Colorectal Cancer	Eubacteriumcoprostanoligenesgroup	Weighted median	14	0.0233666	0.129356	0.856652	-0.230171	0.276904	1.02364	0.794398	1.31904
gZv5xN	jbOEnJ	Colorectal Cancer	Eubacteriumcoprostanoligenesgroup	Inverse variance weighted	14	0.0345924	0.0959371	0.718418	-0.153444	0.222629	1.0352	0.857748	1.24936
gZv5xN	jbOEnJ	Colorectal Cancer	Eubacteriumcoprostanoligenesgroup	Simple mode	14	0.0252558	0.220473	0.91055	-0.406871	0.457382	1.02558	0.66573	1.57993
gZv5xN	jbOEnJ	Colorectal Cancer	Eubacteriumcoprostanoligenesgroup	Weighted mode	14	0.0286923	0.205799	0.891256	-0.374675	0.432059	1.02911	0.687513	1.54043
HmWNny	jbOEnJ	Colorectal Cancer	Hungatella	MR Egger	5	0.369729	0.575922	0.566573	-0.759077	1.49854	1.44734	0.468098	4.47513
HmWNny	jbOEnJ	Colorectal Cancer	Hungatella	Weighted median	5	-0.0532713	0.105494	0.61358	-0.26004	0.153497	0.948123	0.771021	1.1659
HmWNny	jbOEnJ	Colorectal Cancer	Hungatella	Inverse variance weighted	5	-0.12269	0.0920253	0.18246	-0.30306	0.0576797	0.884538	0.738555	1.05938
HmWNny	jbOEnJ	Colorectal Cancer	Hungatella	Simple mode	5	-0.0148786	0.148944	0.925235	-0.306809	0.277052	0.985232	0.735791	1.31924
HmWNny	jbOEnJ	Colorectal Cancer	Hungatella	Weighted mode	5	-0.0204366	0.12382	0.87691	-0.263125	0.222251	0.979771	0.768646	1.24889
i56RL2	jbOEnJ	Colorectal Cancer	Desulfovibrio	MR Egger	10	-0.0804065	0.266385	0.770469	-0.602521	0.441708	0.922741	0.54743	1.55536
i56RL2	jbOEnJ	Colorectal Cancer	Desulfovibrio	Weighted median	10	-0.113909	0.116643	0.328789	-0.34253	0.114712	0.892339	0.709972	1.12155
i56RL2	jbOEnJ	Colorectal Cancer	Desulfovibrio	Inverse variance weighted	10	0.00349794	0.0851257	0.967223	-0.163348	0.170344	1.0035	0.849295	1.18571
i56RL2	jbOEnJ	Colorectal Cancer	Desulfovibrio	Simple mode	10	-0.181445	0.200523	0.389119	-0.574469	0.211579	0.834064	0.563004	1.23563
i56RL2	jbOEnJ	Colorectal Cancer	Desulfovibrio	Weighted mode	10	-0.181445	0.200616	0.389331	-0.574653	0.211763	0.834064	0.5629	1.23585
iIid3Q	jbOEnJ	Colorectal Cancer	Ruminococcusgauvreauiigroup	MR Egger	13	0.687695	0.389437	0.10512	-0.0756007	1.45099	1.98913	0.927186	4.26734
iIid3Q	jbOEnJ	Colorectal Cancer	Ruminococcusgauvreauiigroup	Weighted median	13	0.0844044	0.116882	0.470212	-0.144684	0.313493	1.08807	0.865296	1.3682
iIid3Q	jbOEnJ	Colorectal Cancer	Ruminococcusgauvreauiigroup	Inverse variance weighted	13	0.0752556	0.0959176	0.432697	-0.112743	0.263254	1.07816	0.89338	1.30116
iIid3Q	jbOEnJ	Colorectal Cancer	Ruminococcusgauvreauiigroup	Simple mode	13	0.181185	0.226504	0.439305	-0.262762	0.625132	1.19864	0.768925	1.86849
iIid3Q	jbOEnJ	Colorectal Cancer	Ruminococcusgauvreauiigroup	Weighted mode	13	0.195036	0.187689	0.319222	-0.172834	0.562906	1.21535	0.841278	1.75577
IOma4R	jbOEnJ	Colorectal Cancer	DefluviitaleaceaeUCG011	MR Egger	10	0.369414	0.300542	0.253938	-0.21965	0.958477	1.44689	0.8028	2.60772
IOma4R	jbOEnJ	Colorectal Cancer	DefluviitaleaceaeUCG011	Weighted median	10	0.217823	0.107563	0.0428599	0.00699944	0.428646	1.24337	1.00702	1.53518
IOma4R	jbOEnJ	Colorectal Cancer	DefluviitaleaceaeUCG011	Inverse variance weighted	10	0.191878	0.0795815	0.0159049	0.0358984	0.347858	1.21152	1.03655	1.41603
IOma4R	jbOEnJ	Colorectal Cancer	DefluviitaleaceaeUCG011	Simple mode	10	0.290973	0.168332	0.11795	-0.0389572	0.620903	1.33773	0.961792	1.86061
IOma4R	jbOEnJ	Colorectal Cancer	DefluviitaleaceaeUCG011	Weighted mode	10	0.268936	0.162028	0.131324	-0.0486388	0.586511	1.30857	0.952525	1.79771
IvfgjM	jbOEnJ	Colorectal Cancer	Eubacteriumeligensgroup	MR Egger	10	-0.0406195	0.246093	0.872993	-0.522962	0.441723	0.960194	0.592762	1.55538
IvfgjM	jbOEnJ	Colorectal Cancer	Eubacteriumeligensgroup	Weighted median	10	0.148029	0.12633	0.241291	-0.0995773	0.395635	1.15955	0.90522	1.48533
IvfgjM	jbOEnJ	Colorectal Cancer	Eubacteriumeligensgroup	Inverse variance weighted	10	0.0890329	0.0902211	0.323726	-0.0878005	0.265866	1.09312	0.915944	1.30456
IvfgjM	jbOEnJ	Colorectal Cancer	Eubacteriumeligensgroup	Simple mode	10	0.185221	0.201666	0.382337	-0.210045	0.580487	1.20348	0.810548	1.78691
IvfgjM	jbOEnJ	Colorectal Cancer	Eubacteriumeligensgroup	Weighted mode	10	0.248387	0.216188	0.2802	-0.175342	0.672116	1.28196	0.83917	1.95838
IyQKA2	jbOEnJ	Colorectal Cancer	Ruminiclostridium6	MR Egger	17	-0.401875	0.199229	0.0619428	-0.792364	-0.0113868	0.669064	0.452773	0.988678
IyQKA2	jbOEnJ	Colorectal Cancer	Ruminiclostridium6	Weighted median	17	-0.0154927	0.108241	0.886186	-0.227645	0.19666	0.984627	0.796407	1.21733
IyQKA2	jbOEnJ	Colorectal Cancer	Ruminiclostridium6	Inverse variance weighted	17	0.00824126	0.0845255	0.922329	-0.157429	0.173911	1.00828	0.854338	1.18995
IyQKA2	jbOEnJ	Colorectal Cancer	Ruminiclostridium6	Simple mode	17	-0.176525	0.190472	0.367812	-0.54985	0.1968	0.838178	0.577037	1.2175
IyQKA2	jbOEnJ	Colorectal Cancer	Ruminiclostridium6	Weighted mode	17	-0.122359	0.166518	0.47309	-0.448735	0.204017	0.884831	0.638435	1.22632
iySbch	jbOEnJ	Colorectal Cancer	LachnospiraceaeNK4A136group	MR Egger	15	-0.221343	0.150731	0.165755	-0.516776	0.0740895	0.801442	0.59644	1.0769
iySbch	jbOEnJ	Colorectal Cancer	LachnospiraceaeNK4A136group	Weighted median	15	-0.00254997	0.108504	0.981251	-0.215218	0.210118	0.997453	0.806365	1.23382
iySbch	jbOEnJ	Colorectal Cancer	LachnospiraceaeNK4A136group	Inverse variance weighted	15	0.0621133	0.0754845	0.410587	-0.0858363	0.210063	1.06408	0.917744	1.23376
iySbch	jbOEnJ	Colorectal Cancer	LachnospiraceaeNK4A136group	Simple mode	15	0.204376	0.197459	0.318204	-0.182644	0.591395	1.22676	0.833065	1.80651
iySbch	jbOEnJ	Colorectal Cancer	LachnospiraceaeNK4A136group	Weighted mode	15	-0.00539244	0.129869	0.967466	-0.259935	0.24915	0.994622	0.771101	1.28293
j9poFj	jbOEnJ	Colorectal Cancer	Ruminococcusgnavusgroup	MR Egger	11	0.305718	0.304314	0.341327	-0.290738	0.902174	1.3576	0.747712	2.46496
j9poFj	jbOEnJ	Colorectal Cancer	Ruminococcusgnavusgroup	Weighted median	11	0.0468592	0.0835897	0.57508	-0.116977	0.210695	1.04797	0.889606	1.23454
j9poFj	jbOEnJ	Colorectal Cancer	Ruminococcusgnavusgroup	Inverse variance weighted	11	0.0234066	0.0636307	0.712984	-0.10131	0.148123	1.02368	0.903653	1.15966
j9poFj	jbOEnJ	Colorectal Cancer	Ruminococcusgnavusgroup	Simple mode	11	0.0600395	0.135362	0.666813	-0.205271	0.32535	1.06188	0.814427	1.38452
j9poFj	jbOEnJ	Colorectal Cancer	Ruminococcusgnavusgroup	Weighted mode	11	0.0600395	0.128872	0.651279	-0.192549	0.312628	1.06188	0.824854	1.36701
jbJiHn	jbOEnJ	Colorectal Cancer	LachnospiraceaeNC2004group	MR Egger	10	0.313404	0.299227	0.325535	-0.273081	0.89989	1.36807	0.761031	2.45933
jbJiHn	jbOEnJ	Colorectal Cancer	LachnospiraceaeNC2004group	Weighted median	10	0.0606045	0.0916709	0.508542	-0.119071	0.240279	1.06248	0.887745	1.2716
jbJiHn	jbOEnJ	Colorectal Cancer	LachnospiraceaeNC2004group	Inverse variance weighted	10	0.00702001	0.0721591	0.9225	-0.134412	0.148452	1.00704	0.87423	1.16004
jbJiHn	jbOEnJ	Colorectal Cancer	LachnospiraceaeNC2004group	Simple mode	10	0.165869	0.155133	0.312814	-0.138192	0.46993	1.18042	0.870932	1.59988
jbJiHn	jbOEnJ	Colorectal Cancer	LachnospiraceaeNC2004group	Weighted mode	10	0.160335	0.135421	0.26675	-0.10509	0.425759	1.1739	0.900243	1.53075
jNGIQu	jbOEnJ	Colorectal Cancer	Holdemanella	MR Egger	14	0.292495	0.200304	0.169902	-0.100102	0.685091	1.33977	0.904746	1.98395
jNGIQu	jbOEnJ	Colorectal Cancer	Holdemanella	Weighted median	14	0.0170541	0.07701	0.82474	-0.133886	0.167994	1.0172	0.87469	1.18293
jNGIQu	jbOEnJ	Colorectal Cancer	Holdemanella	Inverse variance weighted	14	-0.00158825	0.0670474	0.981101	-0.133001	0.129825	0.998413	0.875464	1.13863
jNGIQu	jbOEnJ	Colorectal Cancer	Holdemanella	Simple mode	14	-0.0155954	0.141561	0.913959	-0.293055	0.261864	0.984526	0.745981	1.29935
jNGIQu	jbOEnJ	Colorectal Cancer	Holdemanella	Weighted mode	14	0.029486	0.11893	0.808063	-0.203616	0.262588	1.02993	0.815775	1.30029
JOx6Us	jbOEnJ	Colorectal Cancer	Senegalimassilia	MR Egger	6	0.873621	0.411117	0.100774	0.0678321	1.67941	2.39557	1.07019	5.36239
JOx6Us	jbOEnJ	Colorectal Cancer	Senegalimassilia	Weighted median	6	-0.128751	0.133393	0.334445	-0.3902	0.132699	0.879193	0.676921	1.14191
JOx6Us	jbOEnJ	Colorectal Cancer	Senegalimassilia	Inverse variance weighted	6	-0.0789187	0.117843	0.503054	-0.309891	0.152054	0.924115	0.733527	1.16422
JOx6Us	jbOEnJ	Colorectal Cancer	Senegalimassilia	Simple mode	6	-0.186866	0.219064	0.432602	-0.616231	0.2425	0.829555	0.539976	1.27443
JOx6Us	jbOEnJ	Colorectal Cancer	Senegalimassilia	Weighted mode	6	-0.179634	0.184204	0.374251	-0.540674	0.181405	0.835576	0.582356	1.1989
Jq3CIy	jbOEnJ	Colorectal Cancer	Coprococcus2	MR Egger	9	1.01881	0.540029	0.101182	-0.039648	2.07727	2.7699	0.961128	7.98263
Jq3CIy	jbOEnJ	Colorectal Cancer	Coprococcus2	Weighted median	9	0.0294065	0.135773	0.828532	-0.236709	0.295522	1.02984	0.789221	1.34383
Jq3CIy	jbOEnJ	Colorectal Cancer	Coprococcus2	Inverse variance weighted	9	0.118978	0.113189	0.293192	-0.102873	0.340829	1.12635	0.902242	1.40611
Jq3CIy	jbOEnJ	Colorectal Cancer	Coprococcus2	Simple mode	9	-0.0133213	0.246367	0.958205	-0.496201	0.469558	0.986767	0.608839	1.59929
Jq3CIy	jbOEnJ	Colorectal Cancer	Coprococcus2	Weighted mode	9	-0.0133213	0.227186	0.95468	-0.458605	0.431963	0.986767	0.632165	1.54028
K7d6EK	jbOEnJ	Colorectal Cancer	Eisenbergiella	MR Egger	12	-0.547395	0.419315	0.220975	-1.36925	0.274463	0.578455	0.254297	1.31582
K7d6EK	jbOEnJ	Colorectal Cancer	Eisenbergiella	Weighted median	12	0.0717314	0.0732379	0.327367	-0.0718148	0.215278	1.07437	0.930703	1.24021
K7d6EK	jbOEnJ	Colorectal Cancer	Eisenbergiella	Inverse variance weighted	12	0.0336466	0.0568305	0.553815	-0.0777411	0.145034	1.03422	0.925204	1.15608
K7d6EK	jbOEnJ	Colorectal Cancer	Eisenbergiella	Simple mode	12	0.114454	0.12629	0.384214	-0.133076	0.361983	1.12126	0.875399	1.43617
K7d6EK	jbOEnJ	Colorectal Cancer	Eisenbergiella	Weighted mode	12	0.123894	0.138341	0.389658	-0.147254	0.395042	1.1319	0.863075	1.48445
KSuLLj	jbOEnJ	Colorectal Cancer	Eubacteriumhalliigroup	MR Egger	14	0.0968542	0.20292	0.641722	-0.300869	0.494577	1.1017	0.740175	1.63981
KSuLLj	jbOEnJ	Colorectal Cancer	Eubacteriumhalliigroup	Weighted median	14	-0.0321671	0.117904	0.784989	-0.26326	0.198925	0.968345	0.768542	1.22009
KSuLLj	jbOEnJ	Colorectal Cancer	Eubacteriumhalliigroup	Inverse variance weighted	14	-0.0264034	0.0955117	0.782209	-0.213606	0.1608	0.973942	0.807666	1.17445
KSuLLj	jbOEnJ	Colorectal Cancer	Eubacteriumhalliigroup	Simple mode	14	0.0257002	0.218303	0.908083	-0.402174	0.453574	1.02603	0.668864	1.57393
KSuLLj	jbOEnJ	Colorectal Cancer	Eubacteriumhalliigroup	Weighted mode	14	0.0467657	0.1836	0.802928	-0.31309	0.406621	1.04788	0.731184	1.50174
l0gFB7	jbOEnJ	Colorectal Cancer	Terrisporobacter	MR Egger	5	0.102891	0.304322	0.757567	-0.493581	0.699363	1.10837	0.610437	2.01247
l0gFB7	jbOEnJ	Colorectal Cancer	Terrisporobacter	Weighted median	5	0.0662082	0.132444	0.617148	-0.193381	0.325798	1.06845	0.824167	1.38514
l0gFB7	jbOEnJ	Colorectal Cancer	Terrisporobacter	Inverse variance weighted	5	0.0467009	0.101063	0.644011	-0.151382	0.244784	1.04781	0.859519	1.27735
l0gFB7	jbOEnJ	Colorectal Cancer	Terrisporobacter	Simple mode	5	0.136249	0.182855	0.497599	-0.222147	0.494645	1.14597	0.800797	1.63992
l0gFB7	jbOEnJ	Colorectal Cancer	Terrisporobacter	Weighted mode	5	0.11313	0.178647	0.560962	-0.237018	0.463278	1.11978	0.788977	1.58928
lkkIkd	jbOEnJ	Colorectal Cancer	Butyrivibrio	MR Egger	16	0.0934849	0.170788	0.592742	-0.24126	0.42823	1.09799	0.785637	1.53454
lkkIkd	jbOEnJ	Colorectal Cancer	Butyrivibrio	Weighted median	16	0.0462936	0.0545269	0.395879	-0.0605792	0.153166	1.04738	0.941219	1.16552
lkkIkd	jbOEnJ	Colorectal Cancer	Butyrivibrio	Inverse variance weighted	16	0.0189696	0.0387522	0.624481	-0.0569848	0.094924	1.01915	0.944608	1.09958
lkkIkd	jbOEnJ	Colorectal Cancer	Butyrivibrio	Simple mode	16	0.0611661	0.0845588	0.48059	-0.104569	0.226901	1.06308	0.900713	1.25471
lkkIkd	jbOEnJ	Colorectal Cancer	Butyrivibrio	Weighted mode	16	0.0653997	0.0846308	0.451667	-0.100477	0.231276	1.06759	0.904406	1.26021
LUU5rw	jbOEnJ	Colorectal Cancer	Holdemania	MR Egger	18	0.102643	0.176098	0.568104	-0.24251	0.447795	1.1081	0.784656	1.56486
LUU5rw	jbOEnJ	Colorectal Cancer	Holdemania	Weighted median	18	0.0543308	0.0836727	0.516128	-0.109668	0.218329	1.05583	0.896132	1.244
LUU5rw	jbOEnJ	Colorectal Cancer	Holdemania	Inverse variance weighted	18	0.0811229	0.0586831	0.166852	-0.0338959	0.196142	1.0845	0.966672	1.2167
LUU5rw	jbOEnJ	Colorectal Cancer	Holdemania	Simple mode	18	0.28029	0.149795	0.0786369	-0.0133083	0.573889	1.32351	0.98678	1.77516
LUU5rw	jbOEnJ	Colorectal Cancer	Holdemania	Weighted mode	18	0.255215	0.126248	0.0592572	0.00776829	0.502662	1.29074	1.0078	1.65312
MIlplh	jbOEnJ	Colorectal Cancer	Odoribacter	MR Egger	8	0.226591	0.421794	0.610452	-0.600126	1.05331	1.25432	0.548743	2.86712
MIlplh	jbOEnJ	Colorectal Cancer	Odoribacter	Weighted median	8	0.0257416	0.163205	0.874673	-0.294141	0.345624	1.02608	0.745172	1.41287
MIlplh	jbOEnJ	Colorectal Cancer	Odoribacter	Inverse variance weighted	8	0.029952	0.126102	0.812252	-0.217208	0.277112	1.03041	0.804763	1.31931
MIlplh	jbOEnJ	Colorectal Cancer	Odoribacter	Simple mode	8	0.325142	0.290008	0.299208	-0.243274	0.893557	1.38423	0.784057	2.44381
MIlplh	jbOEnJ	Colorectal Cancer	Odoribacter	Weighted mode	8	-0.242865	0.255874	0.374151	-0.744378	0.258649	0.784378	0.475029	1.29518
mk6fka	jbOEnJ	Colorectal Cancer	Methanobrevibacter	MR Egger	8	-0.0360005	0.24248	0.886837	-0.51126	0.439259	0.96464	0.599739	1.55156
mk6fka	jbOEnJ	Colorectal Cancer	Methanobrevibacter	Weighted median	8	0.0316537	0.0854279	0.710987	-0.135785	0.199092	1.03216	0.87303	1.22029
mk6fka	jbOEnJ	Colorectal Cancer	Methanobrevibacter	Inverse variance weighted	8	0.0826364	0.0612857	0.177536	-0.0374836	0.202756	1.08615	0.96321	1.22477
mk6fka	jbOEnJ	Colorectal Cancer	Methanobrevibacter	Simple mode	8	-0.016067	0.12988	0.905025	-0.270632	0.238498	0.984061	0.762897	1.26934
mk6fka	jbOEnJ	Colorectal Cancer	Methanobrevibacter	Weighted mode	8	-0.016067	0.133809	0.907798	-0.278332	0.246198	0.984061	0.757045	1.27915
nIEzLZ	jbOEnJ	Colorectal Cancer	Coprococcus1	MR Egger	14	0.140808	0.258354	0.595726	-0.365567	0.647182	1.1512	0.693803	1.91015
nIEzLZ	jbOEnJ	Colorectal Cancer	Coprococcus1	Weighted median	14	-0.0398204	0.11928	0.7385	-0.273609	0.193968	0.960962	0.760629	1.21406
nIEzLZ	jbOEnJ	Colorectal Cancer	Coprococcus1	Inverse variance weighted	14	-0.112939	0.100228	0.259822	-0.309386	0.0835089	0.893206	0.733897	1.08709
nIEzLZ	jbOEnJ	Colorectal Cancer	Coprococcus1	Simple mode	14	-0.0597834	0.201191	0.771049	-0.454119	0.334552	0.941969	0.635007	1.39731
nIEzLZ	jbOEnJ	Colorectal Cancer	Coprococcus1	Weighted mode	14	0.0720791	0.177048	0.690547	-0.274935	0.419094	1.07474	0.759621	1.52058
nk85uE	jbOEnJ	Colorectal Cancer	Catenibacterium	MR Egger	4	1.88124	0.977885	0.194283	-0.0354168	3.79789	6.56163	0.965203	44.6071
nk85uE	jbOEnJ	Colorectal Cancer	Catenibacterium	Weighted median	4	-0.0211927	0.0981619	0.829069	-0.21359	0.171205	0.97903	0.80768	1.18673
nk85uE	jbOEnJ	Colorectal Cancer	Catenibacterium	Inverse variance weighted	4	-0.0980823	0.0956045	0.30493	-0.285467	0.0893025	0.906574	0.751663	1.09341
nk85uE	jbOEnJ	Colorectal Cancer	Catenibacterium	Simple mode	4	-0.00884787	0.12725	0.948942	-0.258258	0.240563	0.991191	0.772396	1.27196
nk85uE	jbOEnJ	Colorectal Cancer	Catenibacterium	Weighted mode	4	-0.00884787	0.125669	0.948301	-0.25516	0.237464	0.991191	0.774793	1.26803
nStPqr	jbOEnJ	Colorectal Cancer	Butyricimonas	MR Egger	16	0.445169	0.340534	0.212186	-0.222278	1.11262	1.56075	0.800692	3.04231
nStPqr	jbOEnJ	Colorectal Cancer	Butyricimonas	Weighted median	16	-0.0596533	0.105554	0.571974	-0.266538	0.147232	0.942091	0.766027	1.15862
nStPqr	jbOEnJ	Colorectal Cancer	Butyricimonas	Inverse variance weighted	16	-0.121182	0.0926691	0.190981	-0.302813	0.0604497	0.885873	0.738737	1.06231
nStPqr	jbOEnJ	Colorectal Cancer	Butyricimonas	Simple mode	16	-0.0465803	0.254131	0.857023	-0.544678	0.451517	0.954488	0.580029	1.57069
nStPqr	jbOEnJ	Colorectal Cancer	Butyricimonas	Weighted mode	16	-0.0287017	0.207361	0.891754	-0.43513	0.377726	0.971706	0.647181	1.45896
nzEhO0	jbOEnJ	Colorectal Cancer	RuminococcaceaeUCG009	MR Egger	13	0.180489	0.266976	0.512972	-0.342784	0.703763	1.1978	0.709791	2.02134
nzEhO0	jbOEnJ	Colorectal Cancer	RuminococcaceaeUCG009	Weighted median	13	-0.026529	0.0920677	0.773234	-0.206982	0.153924	0.97382	0.813034	1.1664
nzEhO0	jbOEnJ	Colorectal Cancer	RuminococcaceaeUCG009	Inverse variance weighted	13	-0.00868857	0.0697668	0.90089	-0.145431	0.128054	0.991349	0.864649	1.13661
nzEhO0	jbOEnJ	Colorectal Cancer	RuminococcaceaeUCG009	Simple mode	13	-0.073012	0.158807	0.653911	-0.384273	0.238249	0.92959	0.680945	1.26903
nzEhO0	jbOEnJ	Colorectal Cancer	RuminococcaceaeUCG009	Weighted mode	13	-0.0230583	0.144025	0.875467	-0.305348	0.259232	0.977205	0.736867	1.29593
oNbM1J	jbOEnJ	Colorectal Cancer	LachnospiraceaeND3007group	MR Egger	3	3.553	3.36121	0.482346	-3.03497	10.141	34.9179	0.0480762	25361
oNbM1J	jbOEnJ	Colorectal Cancer	LachnospiraceaeND3007group	Weighted median	3	0.0177498	0.247193	0.942757	-0.466748	0.502247	1.01791	0.627038	1.65243
oNbM1J	jbOEnJ	Colorectal Cancer	LachnospiraceaeND3007group	Inverse variance weighted	3	0.0856733	0.198983	0.666792	-0.304334	0.47568	1.08945	0.737615	1.60911
oNbM1J	jbOEnJ	Colorectal Cancer	LachnospiraceaeND3007group	Simple mode	3	-0.0316005	0.288938	0.922896	-0.597919	0.534718	0.968894	0.549955	1.70697
oNbM1J	jbOEnJ	Colorectal Cancer	LachnospiraceaeND3007group	Weighted mode	3	-0.0345212	0.292489	0.916833	-0.6078	0.538758	0.966068	0.544547	1.71388
p6Kup3	jbOEnJ	Colorectal Cancer	Peptococcus	MR Egger	16	-0.276352	0.171792	0.130006	-0.613065	0.0603611	0.758546	0.541688	1.06222
p6Kup3	jbOEnJ	Colorectal Cancer	Peptococcus	Weighted median	16	0.00111632	0.0620042	0.985636	-0.120412	0.122645	1.00112	0.886555	1.13048
p6Kup3	jbOEnJ	Colorectal Cancer	Peptococcus	Inverse variance weighted	16	-0.00167155	0.0465585	0.97136	-0.0929262	0.0895831	0.99833	0.911261	1.09372
p6Kup3	jbOEnJ	Colorectal Cancer	Peptococcus	Simple mode	16	0.00446948	0.102196	0.965693	-0.195834	0.204773	1.00448	0.822148	1.22725
p6Kup3	jbOEnJ	Colorectal Cancer	Peptococcus	Weighted mode	16	0.00228926	0.092277	0.980535	-0.178574	0.183152	1.00229	0.836462	1.201
pAdWzo	jbOEnJ	Colorectal Cancer	Paraprevotella	MR Egger	13	0.0967964	0.23473	0.687988	-0.363274	0.556866	1.10164	0.695396	1.7452
pAdWzo	jbOEnJ	Colorectal Cancer	Paraprevotella	Weighted median	13	-0.125369	0.0813446	0.123266	-0.284804	0.0340665	0.882171	0.752161	1.03465
pAdWzo	jbOEnJ	Colorectal Cancer	Paraprevotella	Inverse variance weighted	13	-0.115935	0.0620153	0.061558	-0.237485	0.00561449	0.890533	0.788608	1.00563
pAdWzo	jbOEnJ	Colorectal Cancer	Paraprevotella	Simple mode	13	-0.156646	0.13184	0.25776	-0.415053	0.101761	0.855007	0.660305	1.10712
pAdWzo	jbOEnJ	Colorectal Cancer	Paraprevotella	Weighted mode	13	-0.154222	0.129787	0.257713	-0.408603	0.10016	0.857082	0.664578	1.10535
PbW9O7	jbOEnJ	Colorectal Cancer	Romboutsia	MR Egger	14	-0.236117	0.279065	0.414051	-0.783085	0.31085	0.789688	0.456994	1.36459
PbW9O7	jbOEnJ	Colorectal Cancer	Romboutsia	Weighted median	14	-0.0517698	0.120055	0.666311	-0.287078	0.183539	0.949547	0.750453	1.20146
PbW9O7	jbOEnJ	Colorectal Cancer	Romboutsia	Inverse variance weighted	14	0.0410866	0.0984035	0.67629	-0.151784	0.233957	1.04194	0.859174	1.26359
PbW9O7	jbOEnJ	Colorectal Cancer	Romboutsia	Simple mode	14	-0.127072	0.206069	0.548113	-0.530967	0.276822	0.88067	0.588036	1.31893
PbW9O7	jbOEnJ	Colorectal Cancer	Romboutsia	Weighted mode	14	-0.111439	0.180259	0.547114	-0.464747	0.24187	0.894546	0.628294	1.27363
PjKiAK	jbOEnJ	Colorectal Cancer	Alistipes	MR Egger	14	0.68568	0.505354	0.19981	-0.304814	1.67617	1.98512	0.73726	5.34507
PjKiAK	jbOEnJ	Colorectal Cancer	Alistipes	Weighted median	14	-0.187411	0.146758	0.201601	-0.475057	0.100235	0.829103	0.62185	1.10543
PjKiAK	jbOEnJ	Colorectal Cancer	Alistipes	Inverse variance weighted	14	-0.0934482	0.106221	0.378994	-0.301641	0.114745	0.910785	0.739603	1.12159
PjKiAK	jbOEnJ	Colorectal Cancer	Alistipes	Simple mode	14	-0.227989	0.255989	0.389317	-0.729727	0.273748	0.796133	0.482041	1.31488
PjKiAK	jbOEnJ	Colorectal Cancer	Alistipes	Weighted mode	14	-0.227989	0.2374	0.354397	-0.693294	0.237315	0.796133	0.499927	1.26784
PR6sK2	jbOEnJ	Colorectal Cancer	RuminococcaceaeNK4A214group	MR Egger	16	0.204712	0.237573	0.403382	-0.260932	0.670356	1.22717	0.770334	1.95493
PR6sK2	jbOEnJ	Colorectal Cancer	RuminococcaceaeNK4A214group	Weighted median	16	0.0568034	0.11156	0.610629	-0.161853	0.27546	1.05845	0.850566	1.31714
PR6sK2	jbOEnJ	Colorectal Cancer	RuminococcaceaeNK4A214group	Inverse variance weighted	16	0.0551639	0.0809451	0.495557	-0.103489	0.213816	1.05671	0.901686	1.2384
PR6sK2	jbOEnJ	Colorectal Cancer	RuminococcaceaeNK4A214group	Simple mode	16	-0.00951196	0.17652	0.957737	-0.355491	0.336467	0.990533	0.700829	1.39999
PR6sK2	jbOEnJ	Colorectal Cancer	RuminococcaceaeNK4A214group	Weighted mode	16	0.0100255	0.159002	0.950557	-0.301618	0.321669	1.01008	0.73962	1.37943
PRNhSp	jbOEnJ	Colorectal Cancer	Howardella	MR Egger	11	0.12902	0.249869	0.618057	-0.360724	0.618764	1.13771	0.697171	1.85663
PRNhSp	jbOEnJ	Colorectal Cancer	Howardella	Weighted median	11	-0.0571414	0.0667151	0.391722	-0.187903	0.0736201	0.94446	0.828695	1.0764
PRNhSp	jbOEnJ	Colorectal Cancer	Howardella	Inverse variance weighted	11	-0.0301742	0.0576703	0.600822	-0.143208	0.0828597	0.970277	0.866574	1.08639
PRNhSp	jbOEnJ	Colorectal Cancer	Howardella	Simple mode	11	-0.105424	0.123416	0.41298	-0.347318	0.136471	0.899943	0.70658	1.14622
PRNhSp	jbOEnJ	Colorectal Cancer	Howardella	Weighted mode	11	-0.0716704	0.107923	0.521652	-0.2832	0.139859	0.930838	0.753369	1.15011
PsuAI9	jbOEnJ	Colorectal Cancer	Eubacteriumnodatumgroup	MR Egger	11	0.145656	0.210923	0.507256	-0.267753	0.559064	1.1568	0.765097	1.74903
PsuAI9	jbOEnJ	Colorectal Cancer	Eubacteriumnodatumgroup	Weighted median	11	0.00734756	0.0609118	0.903987	-0.11204	0.126735	1.00737	0.894009	1.13512
PsuAI9	jbOEnJ	Colorectal Cancer	Eubacteriumnodatumgroup	Inverse variance weighted	11	0.0160984	0.0473151	0.733677	-0.0766392	0.108836	1.01623	0.926224	1.11498
PsuAI9	jbOEnJ	Colorectal Cancer	Eubacteriumnodatumgroup	Simple mode	11	-0.00462725	0.100406	0.96415	-0.201423	0.192169	0.995383	0.817566	1.21188
PsuAI9	jbOEnJ	Colorectal Cancer	Eubacteriumnodatumgroup	Weighted mode	11	-0.0152078	0.0947084	0.875626	-0.200836	0.170421	0.984907	0.818046	1.1858
PVWEg0	jbOEnJ	Colorectal Cancer	Bifidobacterium	MR Egger	14	0.232737	0.265776	0.398389	-0.288184	0.753658	1.26205	0.749624	2.12476
PVWEg0	jbOEnJ	Colorectal Cancer	Bifidobacterium	Weighted median	14	-0.0465959	0.12206	0.702649	-0.285833	0.192641	0.954473	0.751388	1.21245
PVWEg0	jbOEnJ	Colorectal Cancer	Bifidobacterium	Inverse variance weighted	14	0.083999	0.099161	0.396941	-0.110357	0.278355	1.08763	0.895515	1.32095
PVWEg0	jbOEnJ	Colorectal Cancer	Bifidobacterium	Simple mode	14	-0.199971	0.218427	0.376597	-0.628088	0.228146	0.818755	0.533611	1.25627
PVWEg0	jbOEnJ	Colorectal Cancer	Bifidobacterium	Weighted mode	14	-0.211274	0.305375	0.501203	-0.809809	0.387262	0.809553	0.444943	1.47294
QBrwXh	jbOEnJ	Colorectal Cancer	Ruminiclostridium5	MR Egger	14	-0.211112	0.207601	0.329262	-0.618011	0.195787	0.809684	0.539016	1.21627
QBrwXh	jbOEnJ	Colorectal Cancer	Ruminiclostridium5	Weighted median	14	-0.0392745	0.115278	0.733334	-0.265219	0.18667	0.961487	0.767038	1.20523
QBrwXh	jbOEnJ	Colorectal Cancer	Ruminiclostridium5	Inverse variance weighted	14	-0.020009	0.0821665	0.807604	-0.181055	0.141037	0.98019	0.834389	1.15147
QBrwXh	jbOEnJ	Colorectal Cancer	Ruminiclostridium5	Simple mode	14	-0.0353434	0.16011	0.82872	-0.349158	0.278471	0.965274	0.705282	1.32111
QBrwXh	jbOEnJ	Colorectal Cancer	Ruminiclostridium5	Weighted mode	14	-0.0593333	0.145584	0.690233	-0.344678	0.226012	0.942393	0.708448	1.25359
qmQVKh	jbOEnJ	Colorectal Cancer	ChristensenellaceaeR.7group	MR Egger	10	0.298695	0.51922	0.58092	-0.718977	1.31637	1.3481	0.48725	3.72985
qmQVKh	jbOEnJ	Colorectal Cancer	ChristensenellaceaeR.7group	Weighted median	10	-0.18891	0.15756	0.23054	-0.497729	0.119908	0.827861	0.60791	1.12739
qmQVKh	jbOEnJ	Colorectal Cancer	ChristensenellaceaeR.7group	Inverse variance weighted	10	-0.0602044	0.142724	0.673153	-0.339943	0.219534	0.941572	0.711811	1.2455
qmQVKh	jbOEnJ	Colorectal Cancer	ChristensenellaceaeR.7group	Simple mode	10	-0.232589	0.238851	0.355608	-0.700737	0.235558	0.792479	0.496219	1.26562
qmQVKh	jbOEnJ	Colorectal Cancer	ChristensenellaceaeR.7group	Weighted mode	10	-0.232589	0.241975	0.361556	-0.70686	0.241681	0.792479	0.49319	1.27339
r8vWtE	jbOEnJ	Colorectal Cancer	RuminococcaceaeUCG002	MR Egger	23	0.167452	0.190724	0.389889	-0.206367	0.541271	1.18229	0.813534	1.71819
r8vWtE	jbOEnJ	Colorectal Cancer	RuminococcaceaeUCG002	Weighted median	23	0.00558239	0.0933293	0.952304	-0.177343	0.188508	1.0056	0.837492	1.20745
r8vWtE	jbOEnJ	Colorectal Cancer	RuminococcaceaeUCG002	Inverse variance weighted	23	0.0239586	0.0706264	0.734437	-0.114469	0.162386	1.02425	0.891839	1.17631
r8vWtE	jbOEnJ	Colorectal Cancer	RuminococcaceaeUCG002	Simple mode	23	0.0272298	0.173454	0.876688	-0.312741	0.3672	1.0276	0.73144	1.44369
r8vWtE	jbOEnJ	Colorectal Cancer	RuminococcaceaeUCG002	Weighted mode	23	0.0323704	0.133118	0.810126	-0.228542	0.293282	1.0329	0.795693	1.34082
RFKN3j	jbOEnJ	Colorectal Cancer	Ruminococcustorquesgroup	MR Egger	13	-0.710619	0.406606	0.108338	-1.50757	0.0863301	0.49134	0.221448	1.09017
RFKN3j	jbOEnJ	Colorectal Cancer	Ruminococcustorquesgroup	Weighted median	13	-0.0875532	0.147543	0.552908	-0.376737	0.201631	0.91617	0.686096	1.2234
RFKN3j	jbOEnJ	Colorectal Cancer	Ruminococcustorquesgroup	Inverse variance weighted	13	-0.0775208	0.121354	0.522955	-0.315376	0.160334	0.925408	0.729515	1.1739
RFKN3j	jbOEnJ	Colorectal Cancer	Ruminococcustorquesgroup	Simple mode	13	-0.0744714	0.210575	0.729731	-0.487198	0.338255	0.928234	0.614345	1.4025
RFKN3j	jbOEnJ	Colorectal Cancer	Ruminococcustorquesgroup	Weighted mode	13	-0.0744714	0.208967	0.727744	-0.484047	0.335104	0.928234	0.616284	1.39809
ri1hl4	jbOEnJ	Colorectal Cancer	Enterorhabdus	MR Egger	7	-0.232125	0.237142	0.372611	-0.696923	0.232673	0.792847	0.498116	1.26197
ri1hl4	jbOEnJ	Colorectal Cancer	Enterorhabdus	Weighted median	7	-0.00094804	0.116737	0.99352	-0.229752	0.227856	0.999052	0.794731	1.2559
ri1hl4	jbOEnJ	Colorectal Cancer	Enterorhabdus	Inverse variance weighted	7	-0.106945	0.0884426	0.226587	-0.280292	0.0664029	0.898575	0.755563	1.06866
ri1hl4	jbOEnJ	Colorectal Cancer	Enterorhabdus	Simple mode	7	0.044951	0.173244	0.803949	-0.294608	0.38451	1.04598	0.744824	1.46889
ri1hl4	jbOEnJ	Colorectal Cancer	Enterorhabdus	Weighted mode	7	0.0465844	0.176914	0.801116	-0.300167	0.393336	1.04769	0.740695	1.48192
RZLxiX	jbOEnJ	Colorectal Cancer	Allisonella	MR Egger	9	0.432134	0.40608	0.322582	-0.363784	1.22805	1.54054	0.695042	3.41457
RZLxiX	jbOEnJ	Colorectal Cancer	Allisonella	Weighted median	9	-0.0544669	0.0676744	0.420913	-0.187109	0.0781749	0.94699	0.829354	1.08131
RZLxiX	jbOEnJ	Colorectal Cancer	Allisonella	Inverse variance weighted	9	-0.0946432	0.064843	0.144407	-0.221735	0.0324491	0.909697	0.801127	1.03298
RZLxiX	jbOEnJ	Colorectal Cancer	Allisonella	Simple mode	9	-0.0363321	0.104818	0.737816	-0.241775	0.16911	0.96432	0.785233	1.18425
RZLxiX	jbOEnJ	Colorectal Cancer	Allisonella	Weighted mode	9	-0.0245756	0.0983106	0.808903	-0.217264	0.168113	0.975724	0.804717	1.18307
s08dt5	jbOEnJ	Colorectal Cancer	Parabacteroides	MR Egger	8	-0.753378	0.453068	0.147406	-1.64139	0.134636	0.470773	0.19371	1.14412
s08dt5	jbOEnJ	Colorectal Cancer	Parabacteroides	Weighted median	8	0.0761937	0.161696	0.637487	-0.240731	0.393118	1.07917	0.786053	1.48159
s08dt5	jbOEnJ	Colorectal Cancer	Parabacteroides	Inverse variance weighted	8	-0.0213671	0.120282	0.859004	-0.257119	0.214385	0.97886	0.773276	1.2391
s08dt5	jbOEnJ	Colorectal Cancer	Parabacteroides	Simple mode	8	0.165006	0.25168	0.533017	-0.328286	0.658298	1.1794	0.720157	1.9315
s08dt5	jbOEnJ	Colorectal Cancer	Parabacteroides	Weighted mode	8	0.152817	0.255896	0.56919	-0.348739	0.654373	1.16511	0.705577	1.92394
SbRgPK	jbOEnJ	Colorectal Cancer	Ruminococcus2	MR Egger	15	-0.00575525	0.179559	0.974917	-0.357691	0.34618	0.994261	0.699289	1.41366
SbRgPK	jbOEnJ	Colorectal Cancer	Ruminococcus2	Weighted median	15	-0.140912	0.104749	0.17855	-0.34622	0.0643964	0.868566	0.707357	1.06652
SbRgPK	jbOEnJ	Colorectal Cancer	Ruminococcus2	Inverse variance weighted	15	-0.162111	0.0744474	0.0294418	-0.308028	-0.0161938	0.850347	0.734895	0.983937
SbRgPK	jbOEnJ	Colorectal Cancer	Ruminococcus2	Simple mode	15	-0.158827	0.155837	0.325403	-0.464268	0.146613	0.853144	0.628595	1.15791
SbRgPK	jbOEnJ	Colorectal Cancer	Ruminococcus2	Weighted mode	15	-0.132082	0.126257	0.313227	-0.379547	0.115383	0.876269	0.684172	1.1223
sPLcLz	jbOEnJ	Colorectal Cancer	Eubacteriumoxidoreducensgroup	MR Egger	6	-0.239784	0.31083	0.483495	-0.849011	0.369444	0.786798	0.427838	1.44693
sPLcLz	jbOEnJ	Colorectal Cancer	Eubacteriumoxidoreducensgroup	Weighted median	6	-0.12288	0.0987322	0.213285	-0.316396	0.0706347	0.884369	0.728771	1.07319
sPLcLz	jbOEnJ	Colorectal Cancer	Eubacteriumoxidoreducensgroup	Inverse variance weighted	6	-0.0695337	0.0794155	0.381265	-0.225188	0.0861207	0.932829	0.798366	1.08994
sPLcLz	jbOEnJ	Colorectal Cancer	Eubacteriumoxidoreducensgroup	Simple mode	6	-0.140335	0.149703	0.391576	-0.433752	0.153082	0.869067	0.648073	1.16542
sPLcLz	jbOEnJ	Colorectal Cancer	Eubacteriumoxidoreducensgroup	Weighted mode	6	-0.140335	0.143717	0.373677	-0.42202	0.14135	0.869067	0.655721	1.15183
suu8RG	jbOEnJ	Colorectal Cancer	CandidatusSoleaferrea	MR Egger	12	-0.524157	0.285244	0.0959789	-1.08323	0.0349209	0.592054	0.338499	1.03554
suu8RG	jbOEnJ	Colorectal Cancer	CandidatusSoleaferrea	Weighted median	12	-0.116622	0.0923323	0.206566	-0.297593	0.0643496	0.889922	0.742603	1.06647
suu8RG	jbOEnJ	Colorectal Cancer	CandidatusSoleaferrea	Inverse variance weighted	12	-0.126882	0.0683978	0.0635888	-0.260941	0.00717821	0.880838	0.770326	1.0072
suu8RG	jbOEnJ	Colorectal Cancer	CandidatusSoleaferrea	Simple mode	12	-0.290788	0.173571	0.122031	-0.630987	0.0494111	0.747674	0.532066	1.05065
suu8RG	jbOEnJ	Colorectal Cancer	CandidatusSoleaferrea	Weighted mode	12	-0.175844	0.1681	0.317973	-0.50532	0.153632	0.838749	0.603313	1.16606
SVKmLQ	jbOEnJ	Colorectal Cancer	RuminococcaceaeUCG011	MR Egger	8	0.247468	0.308503	0.453054	-0.357199	0.852134	1.28078	0.699633	2.34465
SVKmLQ	jbOEnJ	Colorectal Cancer	RuminococcaceaeUCG011	Weighted median	8	0.103934	0.0754145	0.168152	-0.0438786	0.251746	1.10953	0.95707	1.28627
SVKmLQ	jbOEnJ	Colorectal Cancer	RuminococcaceaeUCG011	Inverse variance weighted	8	0.0387379	0.0592806	0.513455	-0.0774521	0.154928	1.0395	0.925471	1.16757
SVKmLQ	jbOEnJ	Colorectal Cancer	RuminococcaceaeUCG011	Simple mode	8	0.142764	0.126741	0.297118	-0.105649	0.391176	1.15346	0.89974	1.47872
SVKmLQ	jbOEnJ	Colorectal Cancer	RuminococcaceaeUCG011	Weighted mode	8	0.148617	0.11466	0.236015	-0.0761156	0.37335	1.16023	0.926709	1.45259
TGkH2l	jbOEnJ	Colorectal Cancer	LachnospiraceaeUCG001	MR Egger	15	-0.0176755	0.303367	0.954424	-0.612276	0.576925	0.98248	0.542116	1.78055
TGkH2l	jbOEnJ	Colorectal Cancer	LachnospiraceaeUCG001	Weighted median	15	0.00229186	0.0865882	0.978884	-0.167421	0.172005	1.00229	0.845843	1.18768
TGkH2l	jbOEnJ	Colorectal Cancer	LachnospiraceaeUCG001	Inverse variance weighted	15	-0.023986	0.0665246	0.71843	-0.154374	0.106402	0.976299	0.856951	1.11227
TGkH2l	jbOEnJ	Colorectal Cancer	LachnospiraceaeUCG001	Simple mode	15	0.00610912	0.144139	0.966792	-0.276404	0.288623	1.00613	0.758506	1.33459
TGkH2l	jbOEnJ	Colorectal Cancer	LachnospiraceaeUCG001	Weighted mode	15	0.00610912	0.133064	0.96403	-0.254697	0.266915	1.00613	0.775151	1.30593
U4wY5V	jbOEnJ	Colorectal Cancer	RuminococcaceaeUCG005	MR Egger	17	-0.0624489	0.204772	0.764581	-0.463802	0.338905	0.939461	0.628888	1.40341
U4wY5V	jbOEnJ	Colorectal Cancer	RuminococcaceaeUCG005	Weighted median	17	0.0119167	0.101256	0.906314	-0.186545	0.210378	1.01199	0.829821	1.23415
U4wY5V	jbOEnJ	Colorectal Cancer	RuminococcaceaeUCG005	Inverse variance weighted	17	-0.0809345	0.073946	0.273732	-0.225869	0.0639997	0.922254	0.797823	1.06609
U4wY5V	jbOEnJ	Colorectal Cancer	RuminococcaceaeUCG005	Simple mode	17	0.0429804	0.188238	0.822282	-0.325966	0.411927	1.04392	0.72183	1.50972
U4wY5V	jbOEnJ	Colorectal Cancer	RuminococcaceaeUCG005	Weighted mode	17	0.0429804	0.165035	0.797852	-0.280488	0.366449	1.04392	0.755415	1.4426
Ub4VhN	jbOEnJ	Colorectal Cancer	Bacteroides	MR Egger	12	0.872019	0.525724	0.128166	-0.1584	1.90244	2.39174	0.853508	6.70222
Ub4VhN	jbOEnJ	Colorectal Cancer	Bacteroides	Weighted median	12	0.0600901	0.130657	0.645582	-0.195997	0.316177	1.06193	0.822015	1.37187
Ub4VhN	jbOEnJ	Colorectal Cancer	Bacteroides	Inverse variance weighted	12	0.171346	0.0993507	0.084589	-0.0233813	0.366073	1.1869	0.97689	1.44206
Ub4VhN	jbOEnJ	Colorectal Cancer	Bacteroides	Simple mode	12	-0.0279565	0.250687	0.913213	-0.519303	0.46339	0.972431	0.594935	1.58945
Ub4VhN	jbOEnJ	Colorectal Cancer	Bacteroides	Weighted mode	12	-0.0386275	0.255498	0.882567	-0.539404	0.462149	0.962109	0.583096	1.58748
V1b7CH	jbOEnJ	Colorectal Cancer	Sutterella	MR Egger	12	-0.2198	0.407761	0.601651	-1.01901	0.57941	0.802679	0.360952	1.78499
V1b7CH	jbOEnJ	Colorectal Cancer	Sutterella	Weighted median	12	-0.269099	0.122699	0.0282953	-0.509589	-0.0286094	0.764067	0.600742	0.971796
V1b7CH	jbOEnJ	Colorectal Cancer	Sutterella	Inverse variance weighted	12	-0.226101	0.0899155	0.011917	-0.402335	-0.0498664	0.797638	0.668756	0.951356
V1b7CH	jbOEnJ	Colorectal Cancer	Sutterella	Simple mode	12	-0.286245	0.189368	0.158824	-0.657405	0.0849157	0.751079	0.518194	1.08863
V1b7CH	jbOEnJ	Colorectal Cancer	Sutterella	Weighted mode	12	-0.282367	0.175553	0.136038	-0.626451	0.0617169	0.753997	0.534486	1.06366
vh1uJX	jbOEnJ	Colorectal Cancer	ErysipelotrichaceaeUCG003	MR Egger	17	-0.0212532	0.209401	0.920502	-0.43168	0.389173	0.978971	0.649417	1.47576
vh1uJX	jbOEnJ	Colorectal Cancer	ErysipelotrichaceaeUCG003	Weighted median	17	-0.0514784	0.103345	0.618399	-0.254035	0.151078	0.949824	0.775664	1.16309
vh1uJX	jbOEnJ	Colorectal Cancer	ErysipelotrichaceaeUCG003	Inverse variance weighted	17	-0.028729	0.0754808	0.70349	-0.176671	0.119213	0.97168	0.838055	1.12661
vh1uJX	jbOEnJ	Colorectal Cancer	ErysipelotrichaceaeUCG003	Simple mode	17	-0.0739691	0.178284	0.683728	-0.423405	0.275467	0.9287	0.654813	1.31715
vh1uJX	jbOEnJ	Colorectal Cancer	ErysipelotrichaceaeUCG003	Weighted mode	17	-0.0704029	0.160053	0.665913	-0.384106	0.243301	0.932018	0.681059	1.27545
VJeohr	jbOEnJ	Colorectal Cancer	Marvinbryantia	MR Egger	10	0.792972	0.371399	0.0652728	0.0650312	1.52091	2.20996	1.06719	4.5764
VJeohr	jbOEnJ	Colorectal Cancer	Marvinbryantia	Weighted median	10	0.143441	0.13889	0.301715	-0.128784	0.415665	1.15424	0.879164	1.51538
VJeohr	jbOEnJ	Colorectal Cancer	Marvinbryantia	Inverse variance weighted	10	-0.0211788	0.114127	0.85278	-0.244867	0.202509	0.979044	0.782809	1.22447
VJeohr	jbOEnJ	Colorectal Cancer	Marvinbryantia	Simple mode	10	0.206756	0.258943	0.445159	-0.300771	0.714284	1.22968	0.740247	2.04272
VJeohr	jbOEnJ	Colorectal Cancer	Marvinbryantia	Weighted mode	10	0.206756	0.242961	0.416844	-0.269448	0.68296	1.22968	0.763801	1.97973
VphFE3	jbOEnJ	Colorectal Cancer	RuminococcaceaeUCG004	MR Egger	12	0.196693	0.488017	0.695398	-0.759821	1.15321	1.21737	0.46775	3.16834
VphFE3	jbOEnJ	Colorectal Cancer	RuminococcaceaeUCG004	Weighted median	12	-0.0998163	0.112815	0.376275	-0.320933	0.121301	0.905004	0.725472	1.12896
VphFE3	jbOEnJ	Colorectal Cancer	RuminococcaceaeUCG004	Inverse variance weighted	12	-0.000117682	0.081494	0.998848	-0.159846	0.159611	0.999882	0.852275	1.17305
VphFE3	jbOEnJ	Colorectal Cancer	RuminococcaceaeUCG004	Simple mode	12	-0.204084	0.218508	0.37036	-0.632361	0.224193	0.815394	0.531336	1.25131
VphFE3	jbOEnJ	Colorectal Cancer	RuminococcaceaeUCG004	Weighted mode	12	-0.19377	0.194069	0.339515	-0.574146	0.186606	0.823847	0.563185	1.20515
Vy7woJ	jbOEnJ	Colorectal Cancer	Parasutterella	MR Egger	16	-0.0223571	0.280227	0.93754	-0.571601	0.526887	0.977891	0.564621	1.69365
Vy7woJ	jbOEnJ	Colorectal Cancer	Parasutterella	Weighted median	16	0.0186479	0.0986356	0.850047	-0.174678	0.211974	1.01882	0.839728	1.23612
Vy7woJ	jbOEnJ	Colorectal Cancer	Parasutterella	Inverse variance weighted	16	0.0305226	0.0922057	0.740624	-0.150201	0.211246	1.03099	0.860535	1.23522
Vy7woJ	jbOEnJ	Colorectal Cancer	Parasutterella	Simple mode	16	0.0368452	0.147884	0.806624	-0.253007	0.326698	1.03753	0.776462	1.38638
Vy7woJ	jbOEnJ	Colorectal Cancer	Parasutterella	Weighted mode	16	0.0163848	0.120702	0.893827	-0.220192	0.252961	1.01652	0.802365	1.28783
w0ouZ6	jbOEnJ	Colorectal Cancer	Haemophilus	MR Egger	13	0.282046	0.154752	0.0956398	-0.0212684	0.58536	1.32584	0.978956	1.79564
w0ouZ6	jbOEnJ	Colorectal Cancer	Haemophilus	Weighted median	13	0.129168	0.0902226	0.15224	-0.0476679	0.306005	1.13788	0.95345	1.35799
w0ouZ6	jbOEnJ	Colorectal Cancer	Haemophilus	Inverse variance weighted	13	0.051759	0.0650105	0.425937	-0.0756615	0.17918	1.05312	0.92713	1.19624
w0ouZ6	jbOEnJ	Colorectal Cancer	Haemophilus	Simple mode	13	0.158598	0.151314	0.315226	-0.137977	0.455174	1.17187	0.871119	1.57645
w0ouZ6	jbOEnJ	Colorectal Cancer	Haemophilus	Weighted mode	13	0.161634	0.131862	0.243794	-0.0968158	0.420085	1.17543	0.907723	1.52209
WAUnmL	jbOEnJ	Colorectal Cancer	Eubacteriumbrachygroup	MR Egger	11	0.0515068	0.262414	0.848751	-0.462824	0.565838	1.05286	0.629503	1.76092
WAUnmL	jbOEnJ	Colorectal Cancer	Eubacteriumbrachygroup	Weighted median	11	-0.0489301	0.0809753	0.545671	-0.207642	0.109782	0.952248	0.812498	1.11603
WAUnmL	jbOEnJ	Colorectal Cancer	Eubacteriumbrachygroup	Inverse variance weighted	11	-0.0264578	0.0686094	0.699771	-0.160932	0.108017	0.973889	0.85135	1.11407
WAUnmL	jbOEnJ	Colorectal Cancer	Eubacteriumbrachygroup	Simple mode	11	-0.0742162	0.145169	0.62028	-0.358748	0.210315	0.928471	0.698551	1.23407
WAUnmL	jbOEnJ	Colorectal Cancer	Eubacteriumbrachygroup	Weighted mode	11	-0.0565226	0.147416	0.709432	-0.345458	0.232413	0.945045	0.707896	1.26164
Wd4eJ5	jbOEnJ	Colorectal Cancer	Oscillibacter	MR Egger	16	-0.421885	0.258657	0.125161	-0.928853	0.0850823	0.655809	0.395006	1.08881
Wd4eJ5	jbOEnJ	Colorectal Cancer	Oscillibacter	Weighted median	16	0.0541491	0.0901974	0.548279	-0.122638	0.230936	1.05564	0.884584	1.25978
Wd4eJ5	jbOEnJ	Colorectal Cancer	Oscillibacter	Inverse variance weighted	16	-0.0308833	0.0773897	0.689848	-0.182567	0.120801	0.969589	0.833129	1.1284
Wd4eJ5	jbOEnJ	Colorectal Cancer	Oscillibacter	Simple mode	16	0.0781769	0.185513	0.679433	-0.285429	0.441783	1.08131	0.751691	1.55548
Wd4eJ5	jbOEnJ	Colorectal Cancer	Oscillibacter	Weighted mode	16	0.0781769	0.159787	0.631736	-0.235005	0.391359	1.08131	0.790567	1.47899
wdD3le	jbOEnJ	Colorectal Cancer	Akkermansia	MR Egger	12	0.0575576	0.283286	0.84307	-0.497683	0.612799	1.05925	0.607937	1.84559
wdD3le	jbOEnJ	Colorectal Cancer	Akkermansia	Weighted median	12	0.000807875	0.105287	0.993878	-0.205555	0.207171	1.00081	0.814195	1.23019
wdD3le	jbOEnJ	Colorectal Cancer	Akkermansia	Inverse variance weighted	12	-0.0279209	0.0817965	0.732843	-0.188242	0.1324	0.972465	0.828414	1.14157
wdD3le	jbOEnJ	Colorectal Cancer	Akkermansia	Simple mode	12	0.0554265	0.172689	0.754255	-0.283043	0.393896	1.05699	0.753487	1.48275
wdD3le	jbOEnJ	Colorectal Cancer	Akkermansia	Weighted mode	12	0.0627488	0.163171	0.707894	-0.257065	0.382563	1.06476	0.773318	1.46604
wEmFNN	jbOEnJ	Colorectal Cancer	FamilyXIIIAD3011group	MR Egger	15	0.021363	0.540998	0.969101	-1.03899	1.08172	1.02159	0.353811	2.94974
wEmFNN	jbOEnJ	Colorectal Cancer	FamilyXIIIAD3011group	Weighted median	15	-0.202608	0.120321	0.092203	-0.438437	0.0332219	0.816599	0.645044	1.03378
wEmFNN	jbOEnJ	Colorectal Cancer	FamilyXIIIAD3011group	Inverse variance weighted	15	-0.195715	0.107344	0.0682672	-0.40611	0.0146806	0.822247	0.666237	1.01479
wEmFNN	jbOEnJ	Colorectal Cancer	FamilyXIIIAD3011group	Simple mode	15	-0.163225	0.22456	0.479286	-0.603363	0.276912	0.8494	0.546969	1.31905
wEmFNN	jbOEnJ	Colorectal Cancer	FamilyXIIIAD3011group	Weighted mode	15	-0.163225	0.186225	0.395553	-0.528227	0.201777	0.8494	0.589649	1.22357
WFhHbb	jbOEnJ	Colorectal Cancer	Faecalibacterium	MR Egger	13	-0.0234447	0.160152	0.886262	-0.337343	0.290454	0.976828	0.713664	1.33703
WFhHbb	jbOEnJ	Colorectal Cancer	Faecalibacterium	Weighted median	13	-0.0211397	0.105421	0.841069	-0.227765	0.185485	0.979082	0.796311	1.2038
WFhHbb	jbOEnJ	Colorectal Cancer	Faecalibacterium	Inverse variance weighted	13	-0.0253331	0.0783228	0.746359	-0.178846	0.12818	0.974985	0.836235	1.13676
WFhHbb	jbOEnJ	Colorectal Cancer	Faecalibacterium	Simple mode	13	0.13226	0.183393	0.484609	-0.227189	0.49171	1.14141	0.79677	1.63511
WFhHbb	jbOEnJ	Colorectal Cancer	Faecalibacterium	Weighted mode	13	-0.0676471	0.145778	0.650922	-0.353371	0.218077	0.93459	0.702316	1.24368
wIDQr9	jbOEnJ	Colorectal Cancer	Eubacteriumventriosumgroup	MR Egger	15	-0.111453	0.64653	0.865789	-1.37865	1.15575	0.894534	0.251918	3.17639
wIDQr9	jbOEnJ	Colorectal Cancer	Eubacteriumventriosumgroup	Weighted median	15	-0.102564	0.134802	0.446746	-0.366777	0.161648	0.90252	0.692964	1.17545
wIDQr9	jbOEnJ	Colorectal Cancer	Eubacteriumventriosumgroup	Inverse variance weighted	15	-0.0701907	0.139335	0.614434	-0.343288	0.202906	0.932216	0.709434	1.22496
wIDQr9	jbOEnJ	Colorectal Cancer	Eubacteriumventriosumgroup	Simple mode	15	-0.214836	0.265198	0.431441	-0.734624	0.304953	0.806674	0.479686	1.35656
wIDQr9	jbOEnJ	Colorectal Cancer	Eubacteriumventriosumgroup	Weighted mode	15	-0.153034	0.23727	0.52937	-0.618082	0.312015	0.858101	0.538977	1.36618
WSNT0S	jbOEnJ	Colorectal Cancer	Intestinibacter	MR Egger	15	-0.0370237	0.241412	0.880467	-0.510192	0.436144	0.963653	0.60038	1.54673
WSNT0S	jbOEnJ	Colorectal Cancer	Intestinibacter	Weighted median	15	0.111403	0.101492	0.272358	-0.0875221	0.310328	1.11785	0.916199	1.36387
WSNT0S	jbOEnJ	Colorectal Cancer	Intestinibacter	Inverse variance weighted	15	0.139154	0.0742326	0.0608516	-0.00634153	0.28465	1.1493	0.993679	1.3293
WSNT0S	jbOEnJ	Colorectal Cancer	Intestinibacter	Simple mode	15	0.129508	0.163697	0.442056	-0.191337	0.450354	1.13827	0.825854	1.56887
WSNT0S	jbOEnJ	Colorectal Cancer	Intestinibacter	Weighted mode	15	0.104443	0.157773	0.518732	-0.204792	0.413678	1.11009	0.814817	1.51237
XubylT	jbOEnJ	Colorectal Cancer	RuminococcaceaeUCG010	MR Egger	8	0.352954	0.307993	0.295444	-0.250713	0.956621	1.42327	0.778246	2.60289
XubylT	jbOEnJ	Colorectal Cancer	RuminococcaceaeUCG010	Weighted median	8	0.129954	0.131316	0.322357	-0.127425	0.387333	1.13878	0.880359	1.47305
XubylT	jbOEnJ	Colorectal Cancer	RuminococcaceaeUCG010	Inverse variance weighted	8	0.0347971	0.100713	0.729712	-0.1626	0.232195	1.03541	0.849931	1.26137
XubylT	jbOEnJ	Colorectal Cancer	RuminococcaceaeUCG010	Simple mode	8	0.140173	0.212454	0.530496	-0.276237	0.556582	1.15047	0.758633	1.7447
XubylT	jbOEnJ	Colorectal Cancer	RuminococcaceaeUCG010	Weighted mode	8	0.173597	0.165793	0.329872	-0.151359	0.498552	1.18958	0.859539	1.64634
XyiaQx	jbOEnJ	Colorectal Cancer	Streptococcus	MR Egger	17	-0.636102	0.378651	0.113674	-1.37826	0.106053	0.529352	0.252017	1.11188
XyiaQx	jbOEnJ	Colorectal Cancer	Streptococcus	Weighted median	17	0.0998058	0.124751	0.423689	-0.144707	0.344319	1.10496	0.865276	1.41103
XyiaQx	jbOEnJ	Colorectal Cancer	Streptococcus	Inverse variance weighted	17	0.0482441	0.105295	0.646823	-0.158134	0.254622	1.04943	0.853735	1.28997
XyiaQx	jbOEnJ	Colorectal Cancer	Streptococcus	Simple mode	17	0.180309	0.237507	0.458789	-0.285206	0.645823	1.19759	0.75186	1.90756
XyiaQx	jbOEnJ	Colorectal Cancer	Streptococcus	Weighted mode	17	0.174571	0.22616	0.451431	-0.268704	0.617845	1.19073	0.76437	1.85493
YbdXTK	jbOEnJ	Colorectal Cancer	Bilophila	MR Egger	15	-0.111385	0.389237	0.779262	-0.874289	0.651519	0.894594	0.417158	1.91845
YbdXTK	jbOEnJ	Colorectal Cancer	Bilophila	Weighted median	15	-0.148214	0.112148	0.186302	-0.368024	0.0715953	0.862246	0.692101	1.07422
YbdXTK	jbOEnJ	Colorectal Cancer	Bilophila	Inverse variance weighted	15	-0.138897	0.089932	0.122474	-0.315164	0.0373692	0.870317	0.729669	1.03808
YbdXTK	jbOEnJ	Colorectal Cancer	Bilophila	Simple mode	15	-0.178453	0.21676	0.424153	-0.603303	0.246396	0.836563	0.547002	1.27941
YbdXTK	jbOEnJ	Colorectal Cancer	Bilophila	Weighted mode	15	-0.174276	0.189619	0.373614	-0.545929	0.197376	0.840065	0.579303	1.2182
YCYBSR	jbOEnJ	Colorectal Cancer	Blautia	MR Egger	13	-0.0738509	0.337537	0.830818	-0.735423	0.587722	0.92881	0.479302	1.79988
YCYBSR	jbOEnJ	Colorectal Cancer	Blautia	Weighted median	13	-0.119788	0.138636	0.387565	-0.391515	0.15194	0.887109	0.676032	1.16409
YCYBSR	jbOEnJ	Colorectal Cancer	Blautia	Inverse variance weighted	13	-0.120778	0.12378	0.32919	-0.363387	0.121831	0.886231	0.695317	1.12956
YCYBSR	jbOEnJ	Colorectal Cancer	Blautia	Simple mode	13	-0.218685	0.255799	0.409345	-0.72005	0.28268	0.803575	0.486728	1.32668
YCYBSR	jbOEnJ	Colorectal Cancer	Blautia	Weighted mode	13	-0.0852158	0.238979	0.727595	-0.553614	0.383182	0.918314	0.574868	1.46695
ypbELW	jbOEnJ	Colorectal Cancer	Veillonella	MR Egger	8	-0.251684	0.833894	0.772979	-1.88612	1.38275	0.777491	0.15166	3.98584
ypbELW	jbOEnJ	Colorectal Cancer	Veillonella	Weighted median	8	0.183832	0.117506	0.117712	-0.0464792	0.414143	1.20181	0.954584	1.51307
ypbELW	jbOEnJ	Colorectal Cancer	Veillonella	Inverse variance weighted	8	0.154739	0.0911233	0.0894838	-0.0238627	0.333341	1.16735	0.97642	1.39562
ypbELW	jbOEnJ	Colorectal Cancer	Veillonella	Simple mode	8	0.248282	0.190214	0.233063	-0.124538	0.621102	1.28182	0.882905	1.86098
ypbELW	jbOEnJ	Colorectal Cancer	Veillonella	Weighted mode	8	0.241934	0.188733	0.240705	-0.127983	0.611852	1.27371	0.879868	1.84384
yPslt0	jbOEnJ	Colorectal Cancer	Oxalobacter	MR Egger	12	-0.0687558	0.220101	0.761166	-0.500154	0.362642	0.933555	0.606438	1.43712
yPslt0	jbOEnJ	Colorectal Cancer	Oxalobacter	Weighted median	12	-0.00736007	0.0673756	0.913013	-0.139416	0.124696	0.992667	0.869866	1.1328
yPslt0	jbOEnJ	Colorectal Cancer	Oxalobacter	Inverse variance weighted	12	0.00731795	0.050017	0.883677	-0.0907154	0.105351	1.00734	0.913278	1.1111
yPslt0	jbOEnJ	Colorectal Cancer	Oxalobacter	Simple mode	12	-0.0899159	0.117303	0.459496	-0.319829	0.139997	0.914008	0.726273	1.15027
yPslt0	jbOEnJ	Colorectal Cancer	Oxalobacter	Weighted mode	12	-0.0658804	0.108357	0.555536	-0.27826	0.146499	0.936243	0.7571	1.15777
Yv5yhD	jbOEnJ	Colorectal Cancer	Roseburia	MR Egger	16	0.507467	0.326264	0.142165	-0.132011	1.14694	1.66108	0.876331	3.14856
Yv5yhD	jbOEnJ	Colorectal Cancer	Roseburia	Weighted median	16	-0.0415026	0.118373	0.725881	-0.273513	0.190508	0.959347	0.760702	1.20986
Yv5yhD	jbOEnJ	Colorectal Cancer	Roseburia	Inverse variance weighted	16	-0.103	0.123496	0.404261	-0.345051	0.139051	0.902127	0.708184	1.14918
Yv5yhD	jbOEnJ	Colorectal Cancer	Roseburia	Simple mode	16	-0.0358465	0.197104	0.858123	-0.422169	0.350476	0.964788	0.655623	1.41974
Yv5yhD	jbOEnJ	Colorectal Cancer	Roseburia	Weighted mode	16	-0.0296552	0.1915	0.878998	-0.404996	0.345685	0.97078	0.66698	1.41296
ZDmkjk	jbOEnJ	Colorectal Cancer	Escherichia.Shigella	MR Egger	15	-0.279848	0.23392	0.252927	-0.73833	0.178635	0.755899	0.477911	1.19558
ZDmkjk	jbOEnJ	Colorectal Cancer	Escherichia.Shigella	Weighted median	15	0.00228961	0.103293	0.982315	-0.200165	0.204744	1.00229	0.818596	1.22721
ZDmkjk	jbOEnJ	Colorectal Cancer	Escherichia.Shigella	Inverse variance weighted	15	0.0558103	0.0763272	0.464658	-0.093791	0.205412	1.0574	0.910473	1.22803
ZDmkjk	jbOEnJ	Colorectal Cancer	Escherichia.Shigella	Simple mode	15	-0.0712855	0.185297	0.706233	-0.434467	0.291896	0.931196	0.64761	1.33896
ZDmkjk	jbOEnJ	Colorectal Cancer	Escherichia.Shigella	Weighted mode	15	-0.0767787	0.169629	0.657752	-0.409252	0.255694	0.926095	0.664147	1.29136
ZFrKzO	jbOEnJ	Colorectal Cancer	Tyzzerella3	MR Egger	14	0.0159635	0.303248	0.958884	-0.578403	0.61033	1.01609	0.560793	1.84104
ZFrKzO	jbOEnJ	Colorectal Cancer	Tyzzerella3	Weighted median	14	0.0318685	0.0715204	0.655897	-0.108311	0.172048	1.03238	0.897348	1.18774
ZFrKzO	jbOEnJ	Colorectal Cancer	Tyzzerella3	Inverse variance weighted	14	0.0525195	0.0520762	0.313208	-0.0495499	0.154589	1.05392	0.951658	1.16718
ZFrKzO	jbOEnJ	Colorectal Cancer	Tyzzerella3	Simple mode	14	-0.0219667	0.128057	0.866442	-0.272959	0.229025	0.978273	0.761124	1.25737
ZFrKzO	jbOEnJ	Colorectal Cancer	Tyzzerella3	Weighted mode	14	-0.058724	0.13188	0.663439	-0.317209	0.199761	0.942967	0.728179	1.22111
ZK8eSj	jbOEnJ	Colorectal Cancer	Coprococcus3	MR Egger	9	0.765021	0.664703	0.287557	-0.537796	2.06784	2.14904	0.584034	7.90772
ZK8eSj	jbOEnJ	Colorectal Cancer	Coprococcus3	Weighted median	9	0.234317	0.169122	0.165901	-0.0971613	0.565796	1.26405	0.90741	1.76085
ZK8eSj	jbOEnJ	Colorectal Cancer	Coprococcus3	Inverse variance weighted	9	0.162357	0.121161	0.18024	-0.0751174	0.399832	1.17628	0.927635	1.49157
ZK8eSj	jbOEnJ	Colorectal Cancer	Coprococcus3	Simple mode	9	0.447811	0.274312	0.14122	-0.0898397	0.985462	1.56488	0.914078	2.67905
ZK8eSj	jbOEnJ	Colorectal Cancer	Coprococcus3	Weighted mode	9	0.425762	0.288893	0.17877	-0.140469	0.991992	1.53076	0.868951	2.6966
zqYiTG	jbOEnJ	Colorectal Cancer	Lactobacillus	MR Egger	8	-0.0725967	0.287433	0.809031	-0.635965	0.490772	0.929976	0.529424	1.63358
zqYiTG	jbOEnJ	Colorectal Cancer	Lactobacillus	Weighted median	8	0.0920468	0.0965567	0.340441	-0.0972042	0.281298	1.09642	0.907371	1.32485
zqYiTG	jbOEnJ	Colorectal Cancer	Lactobacillus	Inverse variance weighted	8	0.13506	0.108563	0.213477	-0.0777248	0.347844	1.14461	0.925219	1.41601
zqYiTG	jbOEnJ	Colorectal Cancer	Lactobacillus	Simple mode	8	0.0775567	0.127019	0.560764	-0.1714	0.326514	1.08064	0.842484	1.38613
zqYiTG	jbOEnJ	Colorectal Cancer	Lactobacillus	Weighted mode	8	0.0880521	0.10109	0.412614	-0.110085	0.286189	1.09205	0.895758	1.33134
