# Supplementary material for: Mendelian randomization and bioinformatics unveil potential links between gut microbial genera and colorectal cancer
Source: Front Genet. 2024 Nov 21;15:1379003. doi: 10.3389/fgene.2024.1379003 (PMC11617565; doi:10.3389/fgene.2024.1379003)
Supplement: Supplementary file 2 [file Table3.xlsx]

## Sheet: Sheet1
Supplementary Table S3. FDR of IVW method
Number	id.exposure	id.outcome	outcome	exposure	method	nsnp	b	se	pval	lo_ci	up_ci	or	or_lci95	or_uci95	FDR
3	0gYA7u	jbOEnJ	Colorectal Cancer	Slackia	Inverse variance weighted	9	0.0155851	0.0918215	0.865221	-0.164385	0.195555	1.01571	0.848415	1.21599	1
8	13NQU2	jbOEnJ	Colorectal Cancer	Actinomyces	Inverse variance weighted	8	0.114819	0.079965	0.15104	-0.0419123	0.271551	1.12167	0.958954	1.312	1
13	1ClUiC	jbOEnJ	Colorectal Cancer	RuminococcaceaeUCG013	Inverse variance weighted	13	-0.00903182	0.105365	0.93169	-0.215547	0.197484	0.991009	0.8061	1.21833	0.98992
18	1ECUiB	jbOEnJ	Colorectal Cancer	Phascolarctobacterium	Inverse variance weighted	11	-0.0133529	0.0851429	0.875379	-0.180233	0.153527	0.986736	0.835076	1.16594	1
23	26XovP	jbOEnJ	Colorectal Cancer	Anaerotruncus	Inverse variance weighted	15	-0.0299691	0.113029	0.790897	-0.251506	0.191567	0.970476	0.777629	1.21115	1
28	2eQQH1	jbOEnJ	Colorectal Cancer	Clostridiumsensustricto1	Inverse variance weighted	9	0.0133349	0.0955451	0.889003	-0.173933	0.200603	1.01342	0.840353	1.22214	0.998031
33	3PpM9c	jbOEnJ	Colorectal Cancer	Dialister	Inverse variance weighted	11	-0.106348	0.0882067	0.227945	-0.279233	0.066537	0.899112	0.756363	1.0688	1
38	4hgk6Q	jbOEnJ	Colorectal Cancer	Eubacteriumfissicatenagroup	Inverse variance weighted	9	-0.135948	0.0580862	0.0192601	-0.249797	-0.0220994	0.872888	0.778959	0.978143	0.763982
43	4qfxmW	jbOEnJ	Colorectal Cancer	Gordonibacter	Inverse variance weighted	13	-0.00529178	0.0569717	0.925995	-0.116956	0.106373	0.994722	0.889624	1.11224	0.992734
48	4tw8La	jbOEnJ	Colorectal Cancer	Coprobacter	Inverse variance weighted	14	0.0213263	0.0574917	0.710678	-0.0913574	0.13401	1.02156	0.912691	1.1434	1
53	4YVbRa	jbOEnJ	Colorectal Cancer	Lachnoclostridium	Inverse variance weighted	14	-0.0210196	0.102406	0.837371	-0.221735	0.179696	0.9792	0.801128	1.19685	1
58	5Al3Me	jbOEnJ	Colorectal Cancer	Ruminococcus1	Inverse variance weighted	13	-0.0402306	0.120211	0.737877	-0.275845	0.195383	0.960568	0.758931	1.21578	0.975638
63	5O6R0c	jbOEnJ	Colorectal Cancer	Eubacteriumxylanophilumgroup	Inverse variance weighted	11	-0.0517349	0.122738	0.673386	-0.292302	0.188832	0.949581	0.746543	1.20784	1
68	5TyjeW	jbOEnJ	Colorectal Cancer	Collinsella	Inverse variance weighted	11	0.112527	0.138794	0.41751	-0.159509	0.384563	1.1191	0.852562	1.46897	1
73	5UgjSk	jbOEnJ	Colorectal Cancer	Anaerofilum	Inverse variance weighted	11	-0.11805	0.0571301	0.038796	-0.230025	-0.00607544	0.888651	0.794513	0.993943	0.923345
78	5WrREr	jbOEnJ	Colorectal Cancer	Eggerthella	Inverse variance weighted	10	0.0539524	0.0627388	0.389815	-0.0690155	0.17692	1.05543	0.933312	1.19354	1
83	60QwB2	jbOEnJ	Colorectal Cancer	LachnospiraceaeUCG010	Inverse variance weighted	12	-0.0450233	0.0902367	0.617817	-0.221887	0.131841	0.955975	0.801006	1.14093	1
88	8HHxqC	jbOEnJ	Colorectal Cancer	LachnospiraceaeUCG008	Inverse variance weighted	11	0.0148826	0.0897004	0.868224	-0.16093	0.190695	1.01499	0.851352	1.21009	1
93	8QCxMB	jbOEnJ	Colorectal Cancer	LachnospiraceaeFCS020group	Inverse variance weighted	15	-0.125121	0.0756492	0.0981345	-0.273394	0.0231513	0.88239	0.760793	1.02342	0.898308
98	9Exgcj	jbOEnJ	Colorectal Cancer	RikenellaceaeRC9gutgroup	Inverse variance weighted	12	-0.0237865	0.0452777	0.599341	-0.112531	0.0649577	0.976494	0.89357	1.06711	1
103	9QtX1r	jbOEnJ	Colorectal Cancer	Sellimonas	Inverse variance weighted	11	0.0504457	0.0454176	0.266694	-0.0385729	0.139464	1.05174	0.962162	1.14966	1
108	A5ufRK	jbOEnJ	Colorectal Cancer	Erysipelatoclostridium	Inverse variance weighted	16	0.0411334	0.078456	0.60008	-0.11264	0.194907	1.04199	0.893472	1.2152	1
113	agpXCr	jbOEnJ	Colorectal Cancer	Subdoligranulum	Inverse variance weighted	13	-0.0669784	0.108307	0.536305	-0.279261	0.145304	0.935215	0.756343	1.15639	1
118	An4LlN	jbOEnJ	Colorectal Cancer	Butyricicoccus	Inverse variance weighted	9	0.168516	0.16066	0.294227	-0.146378	0.48341	1.18355	0.863831	1.62159	1
123	aWQyZl	jbOEnJ	Colorectal Cancer	Clostridiuminnocuumgroup	Inverse variance weighted	10	-0.0244257	0.053421	0.647506	-0.129131	0.0802795	0.97587	0.878859	1.08359	1
128	AZORn6	jbOEnJ	Colorectal Cancer	RuminococcaceaeUCG003	Inverse variance weighted	14	-0.0761837	0.115223	0.508495	-0.302021	0.149654	0.926646	0.739322	1.16143	1
133	B16WZ3	jbOEnJ	Colorectal Cancer	Prevotella7	Inverse variance weighted	12	0.059966	0.0520303	0.249107	-0.0420133	0.161945	1.0618	0.958857	1.1758	1
138	BIViaM	jbOEnJ	Colorectal Cancer	Flavonifractor	Inverse variance weighted	8	0.0106221	0.0993299	0.914839	-0.184065	0.205309	1.01068	0.831882	1.2279	1
143	bY4tvB	jbOEnJ	Colorectal Cancer	Victivallis	Inverse variance weighted	12	0.0617278	0.0457907	0.177644	-0.0280218	0.151478	1.06367	0.972367	1.16355	1
148	BYbrwr	jbOEnJ	Colorectal Cancer	Anaerostipes	Inverse variance weighted	15	-0.00321949	0.0946602	0.972868	-0.188753	0.182314	0.996786	0.827991	1.19999	0.989499
153	CE1rCq	jbOEnJ	Colorectal Cancer	Oscillospira	Inverse variance weighted	9	-0.0656843	0.0891517	0.461262	-0.240422	0.109053	0.936426	0.786296	1.11522	1
158	DlBBp0	jbOEnJ	Colorectal Cancer	LachnospiraceaeUCG004	Inverse variance weighted	13	-0.0614748	0.0918149	0.503144	-0.241432	0.118482	0.940377	0.785502	1.12579	1
163	Dmb3NP	jbOEnJ	Colorectal Cancer	Fusicatenibacter	Inverse variance weighted	18	0.0519811	0.0834526	0.533362	-0.111586	0.215548	1.05336	0.894414	1.24054	1
168	dr1BGQ	jbOEnJ	Colorectal Cancer	Eubacteriumrectalegroup	Inverse variance weighted	11	-0.0427766	0.125594	0.733409	-0.28894	0.203387	0.958125	0.749057	1.22555	1
173	E8B0Kw	jbOEnJ	Colorectal Cancer	Prevotella9	Inverse variance weighted	17	0.0604016	0.0684915	0.37784	-0.0738418	0.194645	1.06226	0.928819	1.21488	1
178	EdjiJT	jbOEnJ	Colorectal Cancer	Lachnospira	Inverse variance weighted	7	0.126502	0.199507	0.526034	-0.264532	0.517535	1.13485	0.767565	1.67789	1
183	EwEBjf	jbOEnJ	Colorectal Cancer	RuminococcaceaeUCG014	Inverse variance weighted	17	-0.00494372	0.0703896	0.944008	-0.142907	0.13302	0.995068	0.866834	1.14227	0.994132
188	f7ClzJ	jbOEnJ	Colorectal Cancer	Alloprevotella	Inverse variance weighted	6	0.0678001	0.0921793	0.462021	-0.112871	0.248472	1.07015	0.893265	1.28206	1
193	FFKS6f	jbOEnJ	Colorectal Cancer	Dorea	Inverse variance weighted	12	-0.0473833	0.120277	0.693618	-0.283127	0.18836	0.953722	0.753424	1.20727	1
198	fMhW33	jbOEnJ	Colorectal Cancer	Turicibacter	Inverse variance weighted	13	-0.0700056	0.0759741	0.35682	-0.218915	0.0789036	0.932389	0.80339	1.0821	1
203	FQ1Vfx	jbOEnJ	Colorectal Cancer	Lactococcus	Inverse variance weighted	11	0.0104644	0.0637183	0.869551	-0.114424	0.135352	1.01052	0.89188	1.14494	1
208	Fyuy3r	jbOEnJ	Colorectal Cancer	FamilyXIIIUCG001	Inverse variance weighted	10	0.00351827	0.0997479	0.971863	-0.191988	0.199024	1.00352	0.825317	1.22021	0.996998
213	gCu9us	jbOEnJ	Colorectal Cancer	Intestinimonas	Inverse variance weighted	18	0.0105815	0.0739014	0.886145	-0.134265	0.155428	1.01064	0.874358	1.16816	1
218	gGa8hp	jbOEnJ	Colorectal Cancer	Eubacteriumruminantiumgroup	Inverse variance weighted	19	0.0381506	0.0667648	0.567716	-0.0927083	0.16901	1.03889	0.911459	1.18413	1
223	GIR1wC	jbOEnJ	Colorectal Cancer	Ruminiclostridium9	Inverse variance weighted	14	-0.067193	0.10282	0.513434	-0.268721	0.134335	0.935015	0.764357	1.14378	1
228	GpMW50	jbOEnJ	Colorectal Cancer	Barnesiella	Inverse variance weighted	16	-0.0551692	0.108396	0.61078	-0.267625	0.157287	0.946325	0.765195	1.17033	1
233	GtenVs	jbOEnJ	Colorectal Cancer	Adlercreutzia	Inverse variance weighted	12	-0.101651	0.0814878	0.212239	-0.261367	0.0580657	0.903345	0.769999	1.05978	1
238	gUIEC4	jbOEnJ	Colorectal Cancer	Olsenella	Inverse variance weighted	11	0.0807489	0.0481858	0.0937811	-0.0136953	0.175193	1.0841	0.986398	1.19148	0.929996
243	gZv5xN	jbOEnJ	Colorectal Cancer	Eubacteriumcoprostanoligenesgroup	Inverse variance weighted	14	0.0345924	0.0959371	0.718418	-0.153444	0.222629	1.0352	0.857748	1.24936	1
248	HmWNny	jbOEnJ	Colorectal Cancer	Hungatella	Inverse variance weighted	5	-0.12269	0.0920253	0.18246	-0.30306	0.0576797	0.884538	0.738555	1.05938	1
253	i56RL2	jbOEnJ	Colorectal Cancer	Desulfovibrio	Inverse variance weighted	10	0.00349794	0.0851257	0.967223	-0.163348	0.170344	1.0035	0.849295	1.18571	1
258	iIid3Q	jbOEnJ	Colorectal Cancer	Ruminococcusgauvreauiigroup	Inverse variance weighted	13	0.0752556	0.0959176	0.432697	-0.112743	0.263254	1.07816	0.89338	1.30116	1
263	IOma4R	jbOEnJ	Colorectal Cancer	DefluviitaleaceaeUCG011	Inverse variance weighted	10	0.191878	0.0795815	0.0159049	0.0358984	0.347858	1.21152	1.03655	1.41603	0.946344
268	IvfgjM	jbOEnJ	Colorectal Cancer	Eubacteriumeligensgroup	Inverse variance weighted	10	0.0890329	0.0902211	0.323726	-0.0878005	0.265866	1.09312	0.915944	1.30456	1
273	IyQKA2	jbOEnJ	Colorectal Cancer	Ruminiclostridium6	Inverse variance weighted	17	0.00824126	0.0845255	0.922329	-0.157429	0.173911	1.00828	0.854338	1.18995	1
278	iySbch	jbOEnJ	Colorectal Cancer	LachnospiraceaeNK4A136group	Inverse variance weighted	15	0.0621133	0.0754845	0.410587	-0.0858363	0.210063	1.06408	0.917744	1.23376	1
283	j9poFj	jbOEnJ	Colorectal Cancer	Ruminococcusgnavusgroup	Inverse variance weighted	11	0.0234066	0.0636307	0.712984	-0.10131	0.148123	1.02368	0.903653	1.15966	1
288	jbJiHn	jbOEnJ	Colorectal Cancer	LachnospiraceaeNC2004group	Inverse variance weighted	10	0.00702001	0.0721591	0.9225	-0.134412	0.148452	1.00704	0.87423	1.16004	0.997977
293	jNGIQu	jbOEnJ	Colorectal Cancer	Holdemanella	Inverse variance weighted	14	-0.00158825	0.0670474	0.981101	-0.133001	0.129825	0.998413	0.875464	1.13863	0.989416
298	JOx6Us	jbOEnJ	Colorectal Cancer	Senegalimassilia	Inverse variance weighted	6	-0.0789187	0.117843	0.503054	-0.309891	0.152054	0.924115	0.733527	1.16422	1
303	Jq3CIy	jbOEnJ	Colorectal Cancer	Coprococcus2	Inverse variance weighted	9	0.118978	0.113189	0.293192	-0.102873	0.340829	1.12635	0.902242	1.40611	1
308	K7d6EK	jbOEnJ	Colorectal Cancer	Eisenbergiella	Inverse variance weighted	12	0.0336466	0.0568305	0.553815	-0.0777411	0.145034	1.03422	0.925204	1.15608	1
313	KSuLLj	jbOEnJ	Colorectal Cancer	Eubacteriumhalliigroup	Inverse variance weighted	14	-0.0264034	0.0955117	0.782209	-0.213606	0.1608	0.973942	0.807666	1.17445	1
318	l0gFB7	jbOEnJ	Colorectal Cancer	Terrisporobacter	Inverse variance weighted	5	0.0467009	0.101063	0.644011	-0.151382	0.244784	1.04781	0.859519	1.27735	1
323	lkkIkd	jbOEnJ	Colorectal Cancer	Butyrivibrio	Inverse variance weighted	16	0.0189696	0.0387522	0.624481	-0.0569848	0.094924	1.01915	0.944608	1.09958	1
328	LUU5rw	jbOEnJ	Colorectal Cancer	Holdemania	Inverse variance weighted	18	0.0811229	0.0586831	0.166852	-0.0338959	0.196142	1.0845	0.966672	1.2167	1
333	MIlplh	jbOEnJ	Colorectal Cancer	Odoribacter	Inverse variance weighted	8	0.029952	0.126102	0.812252	-0.217208	0.277112	1.03041	0.804763	1.31931	1
338	mk6fka	jbOEnJ	Colorectal Cancer	Methanobrevibacter	Inverse variance weighted	8	0.0826364	0.0612857	0.177536	-0.0374836	0.202756	1.08615	0.96321	1.22477	1
343	nIEzLZ	jbOEnJ	Colorectal Cancer	Coprococcus1	Inverse variance weighted	14	-0.112939	0.100228	0.259822	-0.309386	0.0835089	0.893206	0.733897	1.08709	1
348	nk85uE	jbOEnJ	Colorectal Cancer	Catenibacterium	Inverse variance weighted	4	-0.0980823	0.0956045	0.30493	-0.285467	0.0893025	0.906574	0.751663	1.09341	1
353	nStPqr	jbOEnJ	Colorectal Cancer	Butyricimonas	Inverse variance weighted	16	-0.121182	0.0926691	0.190981	-0.302813	0.0604497	0.885873	0.738737	1.06231	1
358	nzEhO0	jbOEnJ	Colorectal Cancer	RuminococcaceaeUCG009	Inverse variance weighted	13	-0.00868857	0.0697668	0.90089	-0.145431	0.128054	0.991349	0.864649	1.13661	1
363	oNbM1J	jbOEnJ	Colorectal Cancer	LachnospiraceaeND3007group	Inverse variance weighted	3	0.0856733	0.198983	0.666792	-0.304334	0.47568	1.08945	0.737615	1.60911	1
368	p6Kup3	jbOEnJ	Colorectal Cancer	Peptococcus	Inverse variance weighted	16	-0.00167155	0.0465585	0.97136	-0.0929262	0.0895831	0.99833	0.911261	1.09372	1
373	pAdWzo	jbOEnJ	Colorectal Cancer	Paraprevotella	Inverse variance weighted	13	-0.115935	0.0620153	0.061558	-0.237485	0.00561449	0.890533	0.788608	1.00563	1
378	PbW9O7	jbOEnJ	Colorectal Cancer	Romboutsia	Inverse variance weighted	14	0.0410866	0.0984035	0.67629	-0.151784	0.233957	1.04194	0.859174	1.26359	1
383	PjKiAK	jbOEnJ	Colorectal Cancer	Alistipes	Inverse variance weighted	14	-0.0934482	0.106221	0.378994	-0.301641	0.114745	0.910785	0.739603	1.12159	1
388	PR6sK2	jbOEnJ	Colorectal Cancer	RuminococcaceaeNK4A214group	Inverse variance weighted	16	0.0551639	0.0809451	0.495557	-0.103489	0.213816	1.05671	0.901686	1.2384	1
393	PRNhSp	jbOEnJ	Colorectal Cancer	Howardella	Inverse variance weighted	11	-0.0301742	0.0576703	0.600822	-0.143208	0.0828597	0.970277	0.866574	1.08639	1
398	PsuAI9	jbOEnJ	Colorectal Cancer	Eubacteriumnodatumgroup	Inverse variance weighted	11	0.0160984	0.0473151	0.733677	-0.0766392	0.108836	1.01623	0.926224	1.11498	0.992131
403	PVWEg0	jbOEnJ	Colorectal Cancer	Bifidobacterium	Inverse variance weighted	14	0.083999	0.099161	0.396941	-0.110357	0.278355	1.08763	0.895515	1.32095	1
408	QBrwXh	jbOEnJ	Colorectal Cancer	Ruminiclostridium5	Inverse variance weighted	14	-0.020009	0.0821665	0.807604	-0.181055	0.141037	0.98019	0.834389	1.15147	1
413	qmQVKh	jbOEnJ	Colorectal Cancer	ChristensenellaceaeR.7group	Inverse variance weighted	10	-0.0602044	0.142724	0.673153	-0.339943	0.219534	0.941572	0.711811	1.2455	1
418	r8vWtE	jbOEnJ	Colorectal Cancer	RuminococcaceaeUCG002	Inverse variance weighted	23	0.0239586	0.0706264	0.734437	-0.114469	0.162386	1.02425	0.891839	1.17631	0.982
423	RFKN3j	jbOEnJ	Colorectal Cancer	Ruminococcustorquesgroup	Inverse variance weighted	13	-0.0775208	0.121354	0.522955	-0.315376	0.160334	0.925408	0.729515	1.1739	1
428	ri1hl4	jbOEnJ	Colorectal Cancer	Enterorhabdus	Inverse variance weighted	7	-0.106945	0.0884426	0.226587	-0.280292	0.0664029	0.898575	0.755563	1.06866	1
433	RZLxiX	jbOEnJ	Colorectal Cancer	Allisonella	Inverse variance weighted	9	-0.0946432	0.064843	0.144407	-0.221735	0.0324491	0.909697	0.801127	1.03298	1
438	s08dt5	jbOEnJ	Colorectal Cancer	Parabacteroides	Inverse variance weighted	8	-0.0213671	0.120282	0.859004	-0.257119	0.214385	0.97886	0.773276	1.2391	1
443	SbRgPK	jbOEnJ	Colorectal Cancer	Ruminococcus2	Inverse variance weighted	15	-0.162111	0.0744474	0.0294418	-0.308028	-0.0161938	0.850347	0.734895	0.983937	0.875894
448	sPLcLz	jbOEnJ	Colorectal Cancer	Eubacteriumoxidoreducensgroup	Inverse variance weighted	6	-0.0695337	0.0794155	0.381265	-0.225188	0.0861207	0.932829	0.798366	1.08994	1
453	suu8RG	jbOEnJ	Colorectal Cancer	CandidatusSoleaferrea	Inverse variance weighted	12	-0.126882	0.0683978	0.0635888	-0.260941	0.00717821	0.880838	0.770326	1.0072	0.945883
458	SVKmLQ	jbOEnJ	Colorectal Cancer	RuminococcaceaeUCG011	Inverse variance weighted	8	0.0387379	0.0592806	0.513455	-0.0774521	0.154928	1.0395	0.925471	1.16757	1
463	TGkH2l	jbOEnJ	Colorectal Cancer	LachnospiraceaeUCG001	Inverse variance weighted	15	-0.023986	0.0665246	0.71843	-0.154374	0.106402	0.976299	0.856951	1.11227	1
468	U4wY5V	jbOEnJ	Colorectal Cancer	RuminococcaceaeUCG005	Inverse variance weighted	17	-0.0809345	0.073946	0.273732	-0.225869	0.0639997	0.922254	0.797823	1.06609	1
473	Ub4VhN	jbOEnJ	Colorectal Cancer	Bacteroides	Inverse variance weighted	12	0.171346	0.0993507	0.084589	-0.0233813	0.366073	1.1869	0.97689	1.44206	1
478	V1b7CH	jbOEnJ	Colorectal Cancer	Sutterella	Inverse variance weighted	12	-0.226101	0.0899155	0.011917	-0.402335	-0.0498664	0.797638	0.668756	0.951356	1
483	vh1uJX	jbOEnJ	Colorectal Cancer	ErysipelotrichaceaeUCG003	Inverse variance weighted	17	-0.028729	0.0754808	0.70349	-0.176671	0.119213	0.97168	0.838055	1.12661	1
488	VJeohr	jbOEnJ	Colorectal Cancer	Marvinbryantia	Inverse variance weighted	10	-0.0211788	0.114127	0.85278	-0.244867	0.202509	0.979044	0.782809	1.22447	1
493	VphFE3	jbOEnJ	Colorectal Cancer	RuminococcaceaeUCG004	Inverse variance weighted	12	-0.000117682	0.081494	0.998848	-0.159846	0.159611	0.999882	0.852275	1.17305	0.998848
498	Vy7woJ	jbOEnJ	Colorectal Cancer	Parasutterella	Inverse variance weighted	16	0.0305226	0.0922057	0.740624	-0.150201	0.211246	1.03099	0.860535	1.23522	0.968508
503	w0ouZ6	jbOEnJ	Colorectal Cancer	Haemophilus	Inverse variance weighted	13	0.051759	0.0650105	0.425937	-0.0756615	0.17918	1.05312	0.92713	1.19624	1
508	WAUnmL	jbOEnJ	Colorectal Cancer	Eubacteriumbrachygroup	Inverse variance weighted	11	-0.0264578	0.0686094	0.699771	-0.160932	0.108017	0.973889	0.85135	1.11407	1
513	Wd4eJ5	jbOEnJ	Colorectal Cancer	Oscillibacter	Inverse variance weighted	16	-0.0308833	0.0773897	0.689848	-0.182567	0.120801	0.969589	0.833129	1.1284	1
518	wdD3le	jbOEnJ	Colorectal Cancer	Akkermansia	Inverse variance weighted	12	-0.0279209	0.0817965	0.732843	-0.188242	0.1324	0.972465	0.828414	1.14157	1
523	wEmFNN	jbOEnJ	Colorectal Cancer	FamilyXIIIAD3011group	Inverse variance weighted	15	-0.195715	0.107344	0.0682672	-0.40611	0.0146806	0.822247	0.666237	1.01479	0.902644
528	WFhHbb	jbOEnJ	Colorectal Cancer	Faecalibacterium	Inverse variance weighted	13	-0.0253331	0.0783228	0.746359	-0.178846	0.12818	0.974985	0.836235	1.13676	0.965399
533	wIDQr9	jbOEnJ	Colorectal Cancer	Eubacteriumventriosumgroup	Inverse variance weighted	15	-0.0701907	0.139335	0.614434	-0.343288	0.202906	0.932216	0.709434	1.22496	1
538	WSNT0S	jbOEnJ	Colorectal Cancer	Intestinibacter	Inverse variance weighted	15	0.139154	0.0742326	0.0608516	-0.00634153	0.28465	1.1493	0.993679	1.3293	1
543	XubylT	jbOEnJ	Colorectal Cancer	RuminococcaceaeUCG010	Inverse variance weighted	8	0.0347971	0.100713	0.729712	-0.1626	0.232195	1.03541	0.849931	1.26137	1
548	XyiaQx	jbOEnJ	Colorectal Cancer	Streptococcus	Inverse variance weighted	17	0.0482441	0.105295	0.646823	-0.158134	0.254622	1.04943	0.853735	1.28997	1
553	YbdXTK	jbOEnJ	Colorectal Cancer	Bilophila	Inverse variance weighted	15	-0.138897	0.089932	0.122474	-0.315164	0.0373692	0.870317	0.729669	1.03808	1
558	YCYBSR	jbOEnJ	Colorectal Cancer	Blautia	Inverse variance weighted	13	-0.120778	0.12378	0.32919	-0.363387	0.121831	0.886231	0.695317	1.12956	1
563	ypbELW	jbOEnJ	Colorectal Cancer	Veillonella	Inverse variance weighted	8	0.154739	0.0911233	0.0894838	-0.0238627	0.333341	1.16735	0.97642	1.39562	0.968052
568	yPslt0	jbOEnJ	Colorectal Cancer	Oxalobacter	Inverse variance weighted	12	0.00731795	0.050017	0.883677	-0.0907154	0.105351	1.00734	0.913278	1.1111	1
573	Yv5yhD	jbOEnJ	Colorectal Cancer	Roseburia	Inverse variance weighted	16	-0.103	0.123496	0.404261	-0.345051	0.139051	0.902127	0.708184	1.14918	1
578	ZDmkjk	jbOEnJ	Colorectal Cancer	Escherichia.Shigella	Inverse variance weighted	15	0.0558103	0.0763272	0.464658	-0.093791	0.205412	1.0574	0.910473	1.22803	1
583	ZFrKzO	jbOEnJ	Colorectal Cancer	Tyzzerella3	Inverse variance weighted	14	0.0525195	0.0520762	0.313208	-0.0495499	0.154589	1.05392	0.951658	1.16718	1
588	ZK8eSj	jbOEnJ	Colorectal Cancer	Coprococcus3	Inverse variance weighted	9	0.162357	0.121161	0.18024	-0.0751174	0.399832	1.17628	0.927635	1.49157	1
593	zqYiTG	jbOEnJ	Colorectal Cancer	Lactobacillus	Inverse variance weighted	8	0.13506	0.108563	0.213477	-0.0777248	0.347844	1.14461	0.925219	1.41601	1
