# Supplementary material for: Mendelian randomization and bioinformatics unveil potential links between gut microbial genera and colorectal cancer
Source: Front Genet. 2024 Nov 21;15:1379003. doi: 10.3389/fgene.2024.1379003 (PMC11617565; doi:10.3389/fgene.2024.1379003)
Supplement: Supplementary file 3 [file Table4.xlsx]

## Sheet: Sheet1
Supplementary Table S4. Nearest Gene to SNPs Associated with the Five Microbial Genera Potentially Related to Colorectal Cancer
Exposures	SNP	Nearest Gene
Anaerofilum	rs10794359	MUC6
Anaerofilum	rs1563175	DCDC2C
Anaerofilum	rs17012738	LRRTM4
Anaerofilum	rs17096874	G2E3
Anaerofilum	rs17105491	GPR26
Anaerofilum	rs4244069	GRIP1
Anaerofilum	rs4506496	ZNF670-ZNF695,ZNF695
Anaerofilum	rs712981	TRH
Anaerofilum	rs79598899	HIBCH
Anaerofilum	rs816292	NOS1
Anaerofilum	rs9299345	GRIN3A
DefluviitaleaceaeUCG011	rs112893842	PTPRD
DefluviitaleaceaeUCG011	rs1582238	SPAG17
DefluviitaleaceaeUCG011	rs28696126	GNAI1
DefluviitaleaceaeUCG011	rs2892880	PDE5A
DefluviitaleaceaeUCG011	rs4344384	REEP3
DefluviitaleaceaeUCG011	rs4677103	RYBP
DefluviitaleaceaeUCG011	rs55658617	DSCAM
DefluviitaleaceaeUCG011	rs72731813	SLC10A7
DefluviitaleaceaeUCG011	rs9608282	SPECC1L,SPECC1L-ADORA2A
DefluviitaleaceaeUCG011	rs9725395	SSX2IP
Eubacteriumfissicatenagroup	rs10147907	FOXN3
Eubacteriumfissicatenagroup	rs11818408	CYP2C9
Eubacteriumfissicatenagroup	rs11876297	ZBTB7C
Eubacteriumfissicatenagroup	rs151257695	MLXIPL
Eubacteriumfissicatenagroup	rs1768152	MOBP
Eubacteriumfissicatenagroup	rs2733072	CSMD1
Eubacteriumfissicatenagroup	rs3771393	VAX2
Eubacteriumfissicatenagroup	rs6934739	MOCS1
Eubacteriumfissicatenagroup	rs7104872	CADM1
Ruminococcus2	rs12406309	VAV3
Ruminococcus2	rs12986628	COPS8
Ruminococcus2	rs1819812	PRKAG2
Ruminococcus2	rs2368224	SSFA2
Ruminococcus2	rs2846589	ADCYAP1
Ruminococcus2	rs2997412	RP11-310K10.1
Ruminococcus2	rs4400279	TSPAN13
Ruminococcus2	rs4799823	C18orf21
Ruminococcus2	rs55707116	VPS13A
Ruminococcus2	rs58681734	COL5A1
Ruminococcus2	rs61791565	DHX15
Ruminococcus2	rs75140805	MICAL2
Ruminococcus2	rs7635831	NLGN1
Ruminococcus2	rs7693984	LYAR
Ruminococcus2	rs78120384	CCDC54
Sutterella	rs1145877	FAM46A
Sutterella	rs11591622	PAX2
Sutterella	rs13173038	PDE4D
Sutterella	rs143438747	ATG4C
Sutterella	rs2050185	SAMD5
Sutterella	rs2321387	PCDH17
Sutterella	rs2613606	DOCK4
Sutterella	rs607327	ALG9,RP11-108O10.8
Sutterella	rs62501473	ZNF775
Sutterella	rs7499539	ZDHHC7
Sutterella	rs7638039	RP11-231I13.2
Sutterella	rs9350083	RNF144B
