# Supplementary material for: Mendelian randomization and bioinformatics unveil potential links between gut microbial genera and colorectal cancer
Source: Front Genet. 2024 Nov 21;15:1379003. doi: 10.3389/fgene.2024.1379003 (PMC11617565; doi:10.3389/fgene.2024.1379003)
Supplement: Supplementary file 4 [file Table1.xlsx]

## Sheet: Supplementary Table S1
Supplementary Table S1. Details and F-statistics for Each SNP in the Exposure
SNP	chr.exposure	pos.exposure	other_allele.exposure	effect_allele.exposure	beta.exposure	se.exposure	pval.exposure	samplesize.exposure	exposure	mr_keep.exposure	pval_origin.exposure	id.exposure	eaf.exposure	data_source.exposure	R2	F	adjustPval.exposure(FDR)
rs34583783	6	67207371	T	G	0.126596	0.0268461	4.49e-06	7468	Actinomyces	TRUE	reported	XhwQzI	0.1024	textfile	0.00296881	22.2311	9.51e-06
rs4146653	10	4782841	A	G	0.0985224	0.0214182	4.5e-06	7468	Actinomyces	TRUE	reported	XhwQzI	0.1968	textfile	0.00282533	21.1537	9.49e-06
rs7915461	10	127532121	C	T	0.18776	0.0401636	5.92e-06	5282	Actinomyces	TRUE	reported	XhwQzI	0.0577	textfile	0.00412048	21.8462	9.55e-06
rs2715439	15	99492313	T	C	0.0746684	0.0164822	6.27e-06	7468	Actinomyces	TRUE	reported	XhwQzI	0.4543	textfile	0.00274062	20.5177	9.7e-06
rs35011108	6	133007480	G	A	0.232634	0.0512044	6.34e-06	3515	Actinomyces	TRUE	reported	XhwQzI	0.0636	textfile	0.00583798	20.6293	9.71e-06
rs4073240	6	169224781	A	G	0.0749687	0.0167368	7.94e-06	7468	Actinomyces	TRUE	reported	XhwQzI	0.3827	textfile	0.00267944	20.0585	9.76e-06
rs10787984	10	121356829	C	G	0.094316	0.0213513	9.62e-06	7468	Actinomyces	TRUE	reported	XhwQzI	0.1759	textfile	0.00260606	19.5077	9.95e-06
rs71315246	3	101352439	G	A	-0.0969809	0.021925	9.83e-06	7468	Actinomyces	TRUE	reported	XhwQzI	0.1431	textfile	0.00261307	19.5603	9.95e-06
rs7680684	4	171281359	T	C	-0.083381	0.0168901	9.77e-07	8243	Adlercreutzia	TRUE	reported	XrIYr7	0.325	textfile	0.00294784	24.3649	9.23e-06
rs2147798	1	201061818	G	C	0.0922959	0.0192121	1.4e-06	8243	Adlercreutzia	TRUE	reported	XrIYr7	0.1958	textfile	0.00279199	23.0732	9.44e-06
rs80078995	5	94059857	T	A	-0.11324	0.0232586	1.57e-06	8243	Adlercreutzia	TRUE	reported	XrIYr7	0.1342	textfile	0.00286746	23.6987	9.61e-06
rs2717140	18	75009770	T	C	-0.119225	0.0251081	2.05e-06	8243	Adlercreutzia	TRUE	reported	XrIYr7	0.1113	textfile	0.00272795	22.5425	9.48e-06
rs9490822	6	123909083	T	C	-0.0734512	0.0155789	2.54e-06	8243	Adlercreutzia	TRUE	reported	XrIYr7	0.4473	textfile	0.00268949	22.2238	9.39e-06
rs12522517	5	31991834	T	A	-0.104884	0.0234695	4.41e-06	8187	Adlercreutzia	TRUE	reported	XrIYr7	0.1272	textfile	0.0024335	19.9668	9.5e-06
rs13231526	7	48844151	A	C	0.143237	0.0311654	4.81e-06	8051	Adlercreutzia	TRUE	reported	XrIYr7	0.0636	textfile	0.00261684	21.1182	9.56e-06
rs6664405	1	69444163	C	T	-0.0953084	0.0210752	5.23e-06	8051	Adlercreutzia	TRUE	reported	XrIYr7	0.1441	textfile	0.00253378	20.4462	9.58e-06
rs1046175	10	135204950	G	C	0.112758	0.0255994	6.36e-06	8051	Adlercreutzia	TRUE	reported	XrIYr7	0.1262	textfile	0.00240403	19.3966	9.72e-06
rs9915817	17	48864179	C	T	0.0749219	0.016833	8.22e-06	8243	Adlercreutzia	TRUE	reported	XrIYr7	0.329	textfile	0.00239754	19.8056	9.71e-06
rs55719207	3	105355971	A	G	-0.0699243	0.0158036	9.61e-06	8243	Adlercreutzia	TRUE	reported	XrIYr7	0.4175	textfile	0.00236934	19.5721	9.95e-06
rs11604400	11	98386085	T	C	-0.102524	0.0234834	9.74e-06	8107	Adlercreutzia	TRUE	reported	XrIYr7	0.1153	textfile	0.00234559	19.0557	9.97e-06
rs11729256	4	95027272	C	T	0.0750473	0.0150184	6.58e-07	11860	Akkermansia	TRUE	reported	VsdsjX	0.2386	textfile	0.00210099	24.966	9.5e-06
rs4936098	11	130280667	G	A	0.0649225	0.0135934	1.1e-06	11857	Akkermansia	TRUE	reported	VsdsjX	0.34	textfile	0.00192011	22.8067	9.3e-06
rs74542928	4	100544188	C	T	0.112623	0.0236434	1.48e-06	11215	Akkermansia	TRUE	reported	VsdsjX	0.0785	textfile	0.00201908	22.6858	9.44e-06
rs12908520	15	97570657	A	G	0.061772	0.0130954	2.26e-06	11862	Akkermansia	TRUE	reported	VsdsjX	0.4563	textfile	0.0018723	22.2471	9.25e-06
rs9349825	6	56341481	G	A	-0.0703407	0.0147133	2.6e-06	11857	Akkermansia	TRUE	reported	VsdsjX	0.2793	textfile	0.0019239	22.8518	9.39e-06
rs2602429	16	81063149	T	C	0.0745352	0.0156201	2.72e-06	11689	Akkermansia	TRUE	reported	VsdsjX	0.2217	textfile	0.00194416	22.7656	9.34e-06
rs4242783	10	5064327	A	G	0.0685454	0.0147701	3e-06	11689	Akkermansia	TRUE	reported	VsdsjX	0.2873	textfile	0.00183914	21.5336	9.28e-06
rs117107102	18	49473635	G	A	0.204406	0.0431629	3.01e-06	4974	Akkermansia	TRUE	reported	VsdsjX	0.0447	textfile	0.00448856	22.4178	9.27e-06
rs111862613	12	130309670	C	T	0.0911199	0.0196748	3.39e-06	11620	Akkermansia	TRUE	reported	VsdsjX	0.166	textfile	0.00184246	21.4452	9.14e-06
rs11184341	1	105422565	C	G	0.0655855	0.0142236	4.06e-06	11863	Akkermansia	TRUE	reported	VsdsjX	0.2783	textfile	0.00178905	21.2579	9.42e-06
rs61779207	1	41074472	A	G	-0.0760539	0.0167769	6.32e-06	11590	Akkermansia	TRUE	reported	VsdsjX	0.1779	textfile	0.00176997	20.5468	9.7e-06
rs941682	20	31867840	A	G	-0.0632957	0.0143777	9.17e-06	11808	Akkermansia	TRUE	reported	VsdsjX	0.3111	textfile	0.00163864	19.3775	9.87e-06
rs11769002	7	62443498	A	G	-0.0528793	0.0109389	1.45e-06	17571	Alistipes	TRUE	reported	58J0WB	0.4006	textfile	0.00132817	23.3657	9.37e-06
rs67705352	1	19790706	G	T	-0.0532404	0.0110864	1.65e-06	17567	Alistipes	TRUE	reported	58J0WB	0.3738	textfile	0.00131109	23.0596	9.57e-06
rs7129639	11	17511427	A	C	-0.0524955	0.0109584	1.78e-06	17571	Alistipes	TRUE	reported	58J0WB	0.4016	textfile	0.00130433	22.9458	9.46e-06
rs1107244	13	38057357	A	G	0.0758558	0.0171182	3.59e-06	17571	Alistipes	TRUE	reported	58J0WB	0.0785	textfile	0.00111629	19.6341	9.16e-06
rs67281112	7	135778919	C	G	0.0634575	0.0137846	3.92e-06	17090	Alistipes	TRUE	reported	58J0WB	0.2167	textfile	0.00123851	21.1898	9.32e-06
rs8130320	21	40580258	G	A	-0.049002	0.010717	4.84e-06	17571	Alistipes	TRUE	reported	58J0WB	0.4821	textfile	0.00118841	20.904	9.51e-06
rs1689282	9	14080129	C	A	-0.0520061	0.0113942	5.28e-06	17090	Alistipes	TRUE	reported	58J0WB	0.34	textfile	0.00121751	20.8301	9.6e-06
rs34417064	17	52776479	G	A	-0.048202	0.0106868	7.01e-06	17570	Alistipes	TRUE	reported	58J0WB	0.5119	textfile	0.00115653	20.3414	9.76e-06
rs2450745	8	144428720	C	A	-0.080524	0.0184702	7.12e-06	17571	Alistipes	TRUE	reported	58J0WB	0.0825	textfile	0.00108054	19.0046	9.77e-06
rs62576416	9	112120264	C	T	0.0492647	0.0109733	7.5e-06	17564	Alistipes	TRUE	reported	58J0WB	0.3976	textfile	0.00114624	20.1534	9.67e-06
rs4810359	20	41191335	G	A	-0.0652428	0.0146155	7.5e-06	17380	Alistipes	TRUE	reported	58J0WB	0.1471	textfile	0.00114522	19.9244	9.67e-06
rs12990744	2	178000949	T	C	-0.0776618	0.0172986	8.21e-06	16694	Alistipes	TRUE	reported	58J0WB	0.1233	textfile	0.0012059	20.1531	9.71e-06
rs2875322	11	130887552	C	T	-0.0580945	0.0131432	8.78e-06	17459	Alistipes	TRUE	reported	58J0WB	0.2068	textfile	0.00111779	19.5351	9.88e-06
rs2290844	10	127787142	T	C	0.0813969	0.0191632	9.1e-06	17571	Alistipes	TRUE	reported	58J0WB	0.1133	textfile	0.00102574	18.0398	9.87e-06
rs11958296	5	177755179	G	A	-0.0981222	0.0218272	9.3e-06	16214	Alistipes	TRUE	reported	58J0WB	0.0706	textfile	0.00124482	20.2062	9.88e-06
rs602075	9	79110160	G	A	0.168974	0.0296976	3.57e-08	3212	Allisonella	TRUE	reported	c0pdii	0.2306	textfile	0.00997857	32.3541	3.64e-06
rs35778461	9	100150556	T	C	0.146679	0.0297186	1.21e-06	3212	Allisonella	TRUE	reported	c0pdii	0.1918	textfile	0.007527	24.3449	9.22e-06
rs6742198	2	33607071	A	G	0.149152	0.0316484	3.35e-06	3182	Allisonella	TRUE	reported	c0pdii	0.1958	textfile	0.00693158	22.1963	9.19e-06
rs1901739	5	114286707	G	T	0.115769	0.0248626	3.59e-06	3212	Allisonella	TRUE	reported	c0pdii	0.495	textfile	0.00670486	21.6679	9.15e-06
rs685403	18	75370866	C	G	-0.175203	0.0404474	4.88e-06	3212	Allisonella	TRUE	reported	c0pdii	0.1083	textfile	0.00580761	18.7513	9.45e-06
rs35110698	12	28018998	C	T	-0.146322	0.0320852	5.72e-06	3212	Allisonella	TRUE	reported	c0pdii	0.1491	textfile	0.00643326	20.7845	9.58e-06
rs76904847	7	137968010	A	G	0.148523	0.0334857	6.09e-06	3182	Allisonella	TRUE	reported	c0pdii	0.1899	textfile	0.00614462	19.6607	9.64e-06
rs7898615	10	122413451	G	T	0.167966	0.0373586	8.87e-06	3212	Allisonella	TRUE	reported	c0pdii	0.1153	textfile	0.00625407	20.2019	9.86e-06
rs594561	11	88632972	T	C	0.112231	0.0251681	9.41e-06	3212	Allisonella	TRUE	reported	c0pdii	0.4414	textfile	0.00615272	19.8725	9.91e-06
rs12675596	8	69994816	T	G	0.145669	0.0290678	9.64e-07	3008	Alloprevotella	TRUE	reported	CVCKRr	0.2445	textfile	0.00827981	25.0969	9.28e-06
rs4680035	3	152805600	G	A	-0.119599	0.0259446	4.99e-06	3007	Alloprevotella	TRUE	reported	CVCKRr	0.5457	textfile	0.00701735	21.2361	9.41e-06
rs58212166	4	189076705	G	A	-0.161506	0.0359102	7.94e-06	3005	Alloprevotella	TRUE	reported	CVCKRr	0.1332	textfile	0.00668624	20.2139	9.75e-06
rs2154444	21	36053643	G	T	0.138234	0.0308961	8.37e-06	3009	Alloprevotella	TRUE	reported	CVCKRr	0.2227	textfile	0.00660881	20.0049	9.77e-06
rs4364940	1	234126516	G	A	0.126418	0.0282207	8.58e-06	3008	Alloprevotella	TRUE	reported	CVCKRr	0.2793	textfile	0.00662695	20.0535	9.85e-06
rs34619204	21	40993008	A	G	-0.156037	0.0344392	8.84e-06	3003	Alloprevotella	TRUE	reported	CVCKRr	0.1998	textfile	0.00678943	20.5144	9.88e-06
rs17380632	3	79794395	T	A	0.125564	0.0280409	9.27e-06	3009	Alloprevotella	TRUE	reported	CVCKRr	0.3032	textfile	0.00661972	20.0381	9.9e-06
rs816292	12	117811409	C	T	-0.113003	0.02204	2.64e-07	5017	Anaerofilum	TRUE	reported	cPBhnd	0.2425	textfile	0.00521241	26.2772	7.77e-06
rs79598899	2	191139151	T	C	0.182586	0.0357284	3.75e-07	4709	Anaerofilum	TRUE	reported	cPBhnd	0.0825	textfile	0.00551538	26.1049	8.7e-06
rs712981	3	129686434	C	A	0.10076	0.0202902	6.83e-07	5051	Anaerofilum	TRUE	reported	cPBhnd	0.4185	textfile	0.00485854	24.6505	9.51e-06
rs4506496	1	247145690	A	G	0.10309	0.0212861	1.49e-06	4935	Anaerofilum	TRUE	reported	cPBhnd	0.337	textfile	0.00473034	23.4457	9.47e-06
rs17105491	10	125294406	C	G	-0.193107	0.0411187	1.57e-06	4856	Anaerofilum	TRUE	reported	cPBhnd	0.0596	textfile	0.0045214	22.0466	9.58e-06
rs10794359	11	1051715	C	T	-0.0953524	0.02006	2.23e-06	4994	Anaerofilum	TRUE	reported	cPBhnd	0.4871	textfile	0.00450395	22.5854	9.25e-06
rs17096874	14	30991358	T	C	-0.126337	0.0268919	2.86e-06	5051	Anaerofilum	TRUE	reported	cPBhnd	0.1809	textfile	0.00435058	22.062	9.3e-06
rs1563175	2	3838940	C	A	0.0923834	0.0202157	5.54e-06	5051	Anaerofilum	TRUE	reported	cPBhnd	0.4443	textfile	0.00411757	20.8755	9.58e-06
rs356049	17	6450532	A	G	0.132603	0.0289802	6.56e-06	4994	Anaerofilum	TRUE	reported	cPBhnd	0.1859	textfile	0.00417482	20.9281	9.73e-06
rs17012738	2	76698142	G	T	0.0903417	0.0200239	7.24e-06	5051	Anaerofilum	TRUE	reported	cPBhnd	0.4076	textfile	0.00401378	20.3472	9.74e-06
rs9299345	9	104339812	C	T	-0.1364	0.0302372	8.04e-06	5051	Anaerofilum	TRUE	reported	cPBhnd	0.1173	textfile	0.00401255	20.341	9.75e-06
rs4244069	12	67167461	A	G	-0.146775	0.0326594	9.81e-06	5030	Anaerofilum	TRUE	reported	cPBhnd	0.1133	textfile	0.00399923	20.1888	9.95e-06
rs7193624	16	77574020	T	C	0.0750642	0.0150723	5.35e-07	16926	Anaerostipes	TRUE	reported	N71g9J	0.1491	textfile	0.00146324	24.8001	9.64e-06
rs62157625	2	142774333	C	T	0.088573	0.0185548	1.45e-06	15215	Anaerostipes	TRUE	reported	N71g9J	0.1133	textfile	0.00149544	22.7842	9.33e-06
rs62215703	21	25873624	A	G	0.0644965	0.0136702	1.98e-06	15550	Anaerostipes	TRUE	reported	N71g9J	0.2197	textfile	0.00142946	22.2571	9.53e-06
rs2804244	10	117383184	G	A	-0.053089	0.0110983	2.04e-06	16926	Anaerostipes	TRUE	reported	N71g9J	0.4553	textfile	0.00135007	22.8795	9.52e-06
rs3900776	9	13525082	A	G	-0.110013	0.0236302	2.75e-06	14694	Anaerostipes	TRUE	reported	N71g9J	0.0706	textfile	0.00147291	21.6719	9.23e-06
rs2396460	2	228018671	C	T	-0.0512653	0.0109555	2.91e-06	16912	Anaerostipes	TRUE	reported	N71g9J	0.4394	textfile	0.00129307	21.8941	9.3e-06
rs6854026	4	169690814	C	T	-0.0508482	0.0109075	3.2e-06	16921	Anaerostipes	TRUE	reported	N71g9J	0.5119	textfile	0.00128267	21.7294	9.23e-06
rs6726833	2	39351569	A	C	-0.0877497	0.0189408	3.32e-06	16924	Anaerostipes	TRUE	reported	N71g9J	0.0944	textfile	0.0012666	21.4606	9.24e-06
rs60983350	17	2850737	A	G	-0.0539901	0.0116575	4.42e-06	16344	Anaerostipes	TRUE	reported	N71g9J	0.4354	textfile	0.00131065	21.4468	9.49e-06
rs2014785	3	171100102	C	T	0.0515687	0.0112199	4.68e-06	16445	Anaerostipes	TRUE	reported	N71g9J	0.3887	textfile	0.00128294	21.1224	9.54e-06
rs78735375	19	1497547	C	A	-0.137429	0.0305304	5.33e-06	10360	Anaerostipes	TRUE	reported	N71g9J	0.0527	textfile	0.001952	20.2584	9.59e-06
rs7823228	8	128397494	C	G	-0.0621085	0.0136614	5.84e-06	16445	Anaerostipes	TRUE	reported	N71g9J	0.2157	textfile	0.00125525	20.6661	9.57e-06
rs6474958	9	1582701	G	A	-0.0500065	0.0112001	6.74e-06	16918	Anaerostipes	TRUE	reported	N71g9J	0.4026	textfile	0.00117693	19.9324	9.7e-06
rs13376554	1	67595108	T	A	0.197389	0.0458642	7.72e-06	3101	Anaerostipes	TRUE	reported	N71g9J	0.0308	textfile	0.00593758	18.5105	9.72e-06
rs10502061	11	105615253	G	A	0.0835752	0.0192017	7.94e-06	16825	Anaerostipes	TRUE	reported	N71g9J	0.0944	textfile	0.00112469	18.942	9.74e-06
rs6563550	13	38058413	C	T	0.0877135	0.0176745	2.35e-07	16566	Anaerotruncus	TRUE	reported	TcFSZN	0.0785	textfile	0.00148449	24.6256	8.57e-06
rs8005030	14	30607199	T	C	0.0554447	0.0117854	2.28e-06	16548	Anaerotruncus	TRUE	reported	TcFSZN	0.3022	textfile	0.00133568	22.1297	9.21e-06
rs4669806	2	12200752	T	G	0.0576389	0.0122994	2.42e-06	16566	Anaerotruncus	TRUE	reported	TcFSZN	0.2495	textfile	0.00132395	21.9589	9.22e-06
rs9347879	6	165015261	C	T	0.050618	0.011049	4.22e-06	16566	Anaerotruncus	TRUE	reported	TcFSZN	0.4602	textfile	0.00126531	20.9851	9.42e-06
rs1272208	9	78630894	T	G	-0.0611743	0.0129831	4.28e-06	16117	Anaerotruncus	TRUE	reported	TcFSZN	0.2803	textfile	0.00137563	22.1988	9.4e-06
rs2704155	11	54908652	A	T	-0.106235	0.0234815	5.42e-06	12419	Anaerotruncus	TRUE	reported	TcFSZN	0.9652	textfile	0.00164544	20.465	9.58e-06
rs12056802	8	74713100	G	C	0.0774194	0.0177178	6.13e-06	16010	Anaerotruncus	TRUE	reported	TcFSZN	0.0825	textfile	0.00119116	19.0909	9.65e-06
rs11018566	11	89040226	G	A	-0.156465	0.0366032	6.14e-06	6278	Anaerotruncus	TRUE	reported	TcFSZN	0.0517	textfile	0.0029021	18.2666	9.63e-06
rs6494922	15	33459867	G	A	0.0903106	0.0202257	6.62e-06	16067	Anaerotruncus	TRUE	reported	TcFSZN	0.0726	textfile	0.00123937	19.9351	9.72e-06
rs10150232	14	30418008	G	A	0.0567088	0.0124877	6.68e-06	16117	Anaerotruncus	TRUE	reported	TcFSZN	0.2535	textfile	0.0012779	20.6197	9.71e-06
rs115414803	4	88163243	C	A	-0.144356	0.0317524	6.83e-06	9273	Anaerotruncus	TRUE	reported	TcFSZN	0.0586	textfile	0.00222397	20.6644	9.71e-06
rs7675045	4	172808992	T	A	-0.0497815	0.0110573	6.92e-06	16566	Anaerotruncus	TRUE	reported	TcFSZN	0.4722	textfile	0.00122204	20.2667	9.71e-06
rs1431492	3	150855371	T	C	-0.0654996	0.0146188	7.36e-06	16560	Anaerotruncus	TRUE	reported	TcFSZN	0.1829	textfile	0.00121079	20.0725	9.72e-06
rs17734739	2	211663702	C	T	0.0660052	0.014908	7.43e-06	15927	Anaerotruncus	TRUE	reported	TcFSZN	0.1899	textfile	0.00122927	19.6002	9.67e-06
rs7155595	14	77502546	A	C	0.0539336	0.0118903	7.55e-06	16553	Anaerotruncus	TRUE	reported	TcFSZN	0.3091	textfile	0.00124142	20.5722	9.66e-06
rs34449434	12	76523655	C	A	-0.0497004	0.0113402	9.85e-06	16117	Anaerotruncus	TRUE	reported	TcFSZN	0.4563	textfile	0.00119035	19.2054	9.95e-06
rs6795673	3	10593224	T	C	0.0538565	0.0105251	3.38e-07	18301	Bacteroides	TRUE	reported	HLYKB0	0.4115	textfile	0.00142865	26.1803	8.35e-06
rs66474973	20	58605432	T	G	0.0812515	0.0164479	6.81e-07	17405	Bacteroides	TRUE	reported	HLYKB0	0.1153	textfile	0.0014001	24.4001	9.57e-06
rs28757219	6	29143451	A	T	0.0818398	0.0170319	1.29e-06	14833	Bacteroides	TRUE	reported	HLYKB0	0.1521	textfile	0.00155418	23.0859	9.36e-06
rs11585893	1	10644351	G	A	-0.0740746	0.0147633	1.8e-06	17821	Bacteroides	TRUE	reported	HLYKB0	0.1481	textfile	0.00141067	25.1722	9.37e-06
rs9507307	13	24910476	T	C	0.0604456	0.0129128	2.13e-06	18184	Bacteroides	TRUE	reported	HLYKB0	0.1899	textfile	0.00120359	21.91	9.48e-06
rs17619981	19	24342250	G	T	0.0880978	0.0187002	2.69e-06	15801	Bacteroides	TRUE	reported	HLYKB0	0.0656	textfile	0.00140263	22.1913	9.36e-06
rs495004	9	112855426	G	C	-0.0607475	0.0129865	3.42e-06	17707	Bacteroides	TRUE	reported	HLYKB0	0.2097	textfile	0.00123421	21.8787	9.15e-06
rs2023437	14	22045949	C	T	-0.0782324	0.0167634	5.02e-06	17484	Bacteroides	TRUE	reported	HLYKB0	0.1243	textfile	0.00124414	21.7771	9.42e-06
rs66710942	3	77215327	T	C	0.0488038	0.0107412	5.86e-06	17821	Bacteroides	TRUE	reported	HLYKB0	0.4155	textfile	0.00115709	20.642	9.59e-06
rs1340391	1	102960989	C	T	-0.0592004	0.0132244	6.73e-06	18302	Bacteroides	TRUE	reported	HLYKB0	0.1918	textfile	0.00109376	20.0377	9.69e-06
rs13207588	6	41519430	G	A	-0.059205	0.0131195	7.49e-06	17707	Bacteroides	TRUE	reported	HLYKB0	0.2326	textfile	0.00114879	20.3627	9.68e-06
rs2366421	3	62019400	A	T	-0.0528153	0.0117124	7.65e-06	18299	Bacteroides	TRUE	reported	HLYKB0	0.2336	textfile	0.00110998	20.3319	9.73e-06
rs2276875	4	5730954	G	A	-0.0697176	0.0139537	4.65e-07	13893	Barnesiella	TRUE	reported	oLAn9q	0.2545	textfile	0.00179362	24.9599	9.25e-06
rs2428166	6	110831148	A	G	-0.165859	0.0337309	8.51e-07	8091	Barnesiella	TRUE	reported	oLAn9q	0.0487	textfile	0.00297936	24.172	9.24e-06
rs60316894	12	54872438	T	C	-0.121478	0.025184	1.19e-06	12717	Barnesiella	TRUE	reported	oLAn9q	0.0596	textfile	0.00182629	23.2637	9.25e-06
rs13242616	7	122021518	C	T	-0.0583747	0.0123176	2.29e-06	13945	Barnesiella	TRUE	reported	oLAn9q	0.3698	textfile	0.00160798	22.4562	9.23e-06
rs35177866	3	181589155	G	A	0.0917125	0.0190133	2.95e-06	13394	Barnesiella	TRUE	reported	oLAn9q	0.1243	textfile	0.00173411	23.2635	9.29e-06
rs199035	6	23435415	A	G	0.0559495	0.0119716	3e-06	13945	Barnesiella	TRUE	reported	oLAn9q	0.5089	textfile	0.00156384	21.8388	9.26e-06
rs77455852	5	54107036	G	T	-0.0891491	0.0195601	3.16e-06	13394	Barnesiella	TRUE	reported	oLAn9q	0.1213	textfile	0.0015485	20.7696	9.22e-06
rs2057922	7	10076378	C	G	0.0915241	0.0194623	3.83e-06	14208	Barnesiella	TRUE	reported	oLAn9q	0.1064	textfile	0.00155409	22.1117	9.23e-06
rs79795328	4	114546595	G	A	-0.0818645	0.0176441	4.23e-06	13657	Barnesiella	TRUE	reported	oLAn9q	0.1252	textfile	0.00157382	21.5243	9.4e-06
rs62251337	3	44327429	G	A	-0.0690763	0.0149374	4.24e-06	13945	Barnesiella	TRUE	reported	oLAn9q	0.1581	textfile	0.00153117	21.3818	9.41e-06
rs12909713	15	87145913	T	C	-0.0550716	0.0120039	4.95e-06	14205	Barnesiella	TRUE	reported	oLAn9q	0.4692	textfile	0.00147954	21.045	9.4e-06
rs28418786	8	25834694	G	C	-0.0791324	0.0174957	6.48e-06	13698	Barnesiella	TRUE	reported	oLAn9q	0.1561	textfile	0.00149122	20.4542	9.75e-06
rs72684847	4	102616869	C	T	-0.114369	0.0253873	6.76e-06	12984	Barnesiella	TRUE	reported	oLAn9q	0.0656	textfile	0.00156062	20.2917	9.71e-06
rs76181748	8	105458416	T	C	-0.0778559	0.017164	6.78e-06	14201	Barnesiella	TRUE	reported	oLAn9q	0.1441	textfile	0.00144677	20.5724	9.72e-06
rs113258194	2	180020849	G	A	0.098992	0.0214121	7.31e-06	13945	Barnesiella	TRUE	reported	oLAn9q	0.1024	textfile	0.00153038	21.3708	9.74e-06
rs28479800	1	206216607	T	A	-0.09152	0.0210002	7.93e-06	12399	Barnesiella	TRUE	reported	oLAn9q	0.0974	textfile	0.00152944	18.9895	9.75e-06
rs11155559	6	148601905	C	T	0.0956023	0.0212961	8.92e-06	13383	Barnesiella	TRUE	reported	oLAn9q	0.0954	textfile	0.00150359	20.1499	9.87e-06
rs182549	2	136616754	T	C	0.119703	0.0127294	1.28e-20	14778	Bifidobacterium	TRUE	reported	hB5c0v	0.4911	textfile	0.0059483	88.418	1.96e-17
rs7322849	13	112859829	C	T	0.112428	0.0201813	1.08e-08	14778	Bifidobacterium	TRUE	reported	hB5c0v	0.0964	textfile	0.0020957	31.0311	1.84e-06
rs10841473	12	20378911	C	G	-0.0624207	0.0129438	1.65e-06	14777	Bifidobacterium	TRUE	reported	hB5c0v	0.2704	textfile	0.00157131	23.2526	9.53e-06
rs4567981	2	49906864	A	T	0.0562084	0.0117923	1.93e-06	14666	Bifidobacterium	TRUE	reported	hB5c0v	0.4394	textfile	0.00154675	22.7167	9.56e-06
rs62181700	2	189805784	A	G	-0.0624643	0.0131205	2.17e-06	14774	Bifidobacterium	TRUE	reported	hB5c0v	0.2813	textfile	0.00153178	22.6622	9.38e-06
rs56108664	5	537890	C	T	0.0729971	0.0157926	2.44e-06	13916	Bifidobacterium	TRUE	reported	hB5c0v	0.1849	textfile	0.00153294	21.362	9.2e-06
rs857444	6	14617591	T	C	0.0558234	0.0121219	3.57e-06	14777	Bifidobacterium	TRUE	reported	hB5c0v	0.3608	textfile	0.00143311	21.2047	9.17e-06
rs76671854	5	169748189	G	C	-0.0846055	0.0184003	3.96e-06	13806	Bifidobacterium	TRUE	reported	hB5c0v	0.1252	textfile	0.00152902	21.1389	9.34e-06
rs73797465	5	142793467	G	T	-0.0953566	0.0209236	4.38e-06	14666	Bifidobacterium	TRUE	reported	hB5c0v	0.0865	textfile	0.00141417	20.7667	9.47e-06
rs75344046	21	31861790	T	C	0.232354	0.0505979	4.86e-06	3856	Bifidobacterium	TRUE	reported	hB5c0v	0.0497	textfile	0.00543914	21.0771	9.51e-06
rs540489	17	72897722	G	T	-0.0637641	0.0138746	5.19e-06	14561	Bifidobacterium	TRUE	reported	hB5c0v	0.2336	textfile	0.00144841	21.118	9.57e-06
rs55888705	4	1517826	G	A	0.0546319	0.0121139	6.67e-06	14777	Bifidobacterium	TRUE	reported	hB5c0v	0.3867	textfile	0.0013745	20.3362	9.72e-06
rs2686790	7	48090746	C	T	0.070741	0.0157926	7.5e-06	14778	Bifidobacterium	TRUE	reported	hB5c0v	0.1153	textfile	0.00135591	20.0621	9.66e-06
rs12022129	1	207003374	A	G	0.0619356	0.0138937	8e-06	14776	Bifidobacterium	TRUE	reported	hB5c0v	0.2207	textfile	0.00134308	19.8693	9.74e-06
rs2491158	10	126089703	A	G	0.0712624	0.015983	8.05e-06	14021	Bifidobacterium	TRUE	reported	hB5c0v	0.1819	textfile	0.00141583	19.8766	9.74e-06
rs5746486	22	18354272	C	T	-0.0536216	0.0120801	9e-06	14778	Bifidobacterium	TRUE	reported	hB5c0v	0.3539	textfile	0.00133152	19.7008	9.86e-06
rs116261629	6	20505628	C	G	0.128112	0.0261358	8.62e-07	11276	Bilophila	TRUE	reported	Udawe3	0.0716	textfile	0.00212632	24.0233	9.1e-06
rs1571225	9	4940871	T	C	0.0826826	0.0170621	1.12e-06	12854	Bilophila	TRUE	reported	Udawe3	0.1491	textfile	0.0018236	23.4797	9.37e-06
rs7802841	7	138583840	A	C	0.0670097	0.0137701	1.77e-06	12856	Bilophila	TRUE	reported	Udawe3	0.3509	textfile	0.00183865	23.6775	9.48e-06
rs3827020	20	61980991	T	C	0.0766479	0.0160642	1.79e-06	12628	Bilophila	TRUE	reported	Udawe3	0.1899	textfile	0.00179955	22.7621	9.39e-06
rs6793291	3	194419531	A	C	0.112729	0.0241633	3.11e-06	11051	Bilophila	TRUE	reported	Udawe3	0.0924	textfile	0.00196564	21.7611	9.32e-06
rs1241171	1	103299921	A	G	-0.0692654	0.0150148	4.24e-06	12856	Bilophila	TRUE	reported	Udawe3	0.2157	textfile	0.0016526	21.2777	9.39e-06
rs542415	15	50011554	C	T	-0.0613623	0.0133436	4.71e-06	12777	Bilophila	TRUE	reported	Udawe3	0.34	textfile	0.00165238	21.1441	9.56e-06
rs8013541	14	67640571	T	A	-0.0571991	0.0125673	5.48e-06	12856	Bilophila	TRUE	reported	Udawe3	0.4235	textfile	0.00160876	20.7123	9.59e-06
rs72676854	8	109990939	C	T	0.123209	0.026882	5.62e-06	11616	Bilophila	TRUE	reported	Udawe3	0.0656	textfile	0.00180517	21.0031	9.56e-06
rs2728491	7	47211732	T	G	-0.0627416	0.0139456	6.33e-06	12856	Bilophila	TRUE	reported	Udawe3	0.3101	textfile	0.00157197	20.2379	9.7e-06
rs4798126	18	3765773	A	G	0.073288	0.016799	7.15e-06	12777	Bilophila	TRUE	reported	Udawe3	0.1501	textfile	0.00148739	19.0297	9.74e-06
rs1917709	7	123174986	T	A	0.118509	0.026742	7.37e-06	10886	Bilophila	TRUE	reported	Udawe3	0.0537	textfile	0.00180081	19.6354	9.73e-06
rs11069458	13	102402685	C	T	-0.0680947	0.015503	7.72e-06	12856	Bilophila	TRUE	reported	Udawe3	0.1899	textfile	0.00149843	19.2898	9.71e-06
rs60178956	8	90878338	A	G	-0.0624818	0.0141485	8.06e-06	12777	Bilophila	TRUE	reported	Udawe3	0.2346	textfile	0.00152403	19.4993	9.73e-06
rs2713349	7	9510367	T	A	0.0617228	0.0140174	8.63e-06	12853	Bilophila	TRUE	reported	Udawe3	0.2545	textfile	0.00150625	19.3859	9.83e-06
rs1969927	12	100786847	A	G	0.0564589	0.0126935	9.07e-06	12777	Bilophila	TRUE	reported	Udawe3	0.3797	textfile	0.00154597	19.7804	9.88e-06
rs9899990	17	9121579	G	A	-0.102702	0.0233878	9.07e-06	12088	Bilophila	TRUE	reported	Udawe3	0.0656	textfile	0.0015927	19.2801	9.87e-06
rs67794373	7	124210039	T	C	0.0601709	0.0123443	1e-06	18158	Blautia	TRUE	reported	B9luQr	0.2137	textfile	0.00130679	23.7571	9.28e-06
rs11149971	16	77238810	T	C	0.117605	0.02339	1.04e-06	16255	Blautia	TRUE	reported	B9luQr	0.0537	textfile	0.00155285	25.2777	9.26e-06
rs12453000	17	16895873	T	C	0.0625335	0.0129987	1.26e-06	17815	Blautia	TRUE	reported	B9luQr	0.2197	textfile	0.0012974	23.1406	9.32e-06
rs72973581	19	1043103	G	A	0.125169	0.0265408	1.74e-06	12764	Blautia	TRUE	reported	B9luQr	0.0547	textfile	0.0017395	22.2381	9.51e-06
rs7860714	9	1866537	G	A	-0.0502178	0.0109853	4.09e-06	18162	Blautia	TRUE	reported	B9luQr	0.334	textfile	0.00114929	20.8952	9.43e-06
rs682885	11	87805911	G	A	-0.0493376	0.0107359	4.49e-06	18274	Blautia	TRUE	reported	B9luQr	0.4165	textfile	0.00115437	21.117	9.49e-06
rs4926264	19	13420917	C	T	0.0826207	0.0178239	5.1e-06	18276	Blautia	TRUE	reported	B9luQr	0.0785	textfile	0.0011743	21.4844	9.48e-06
rs115043014	1	175757311	A	G	-0.206605	0.043992	5.19e-06	4902	Blautia	TRUE	reported	B9luQr	0.0437	textfile	0.00447934	22.0475	9.56e-06
rs3005511	6	74605806	G	A	0.0501085	0.0110768	6.19e-06	18276	Blautia	TRUE	reported	B9luQr	0.336	textfile	0.00111849	20.4621	9.65e-06
rs113271346	14	78062644	T	C	0.0782682	0.0172116	6.85e-06	17465	Blautia	TRUE	reported	B9luQr	0.1183	textfile	0.00118262	20.6765	9.69e-06
rs2788271	1	219117743	G	T	-0.0575596	0.0133492	7.16e-06	18276	Blautia	TRUE	reported	B9luQr	0.165	textfile	0.00101626	18.59	9.74e-06
rs16892041	6	9298640	C	T	-0.0622605	0.0141804	8.82e-06	18276	Blautia	TRUE	reported	B9luQr	0.171	textfile	0.00105368	19.2753	9.89e-06
rs117001700	7	68396262	C	T	0.196414	0.0441122	8.84e-06	4965	Blautia	TRUE	reported	B9luQr	0.0437	textfile	0.00397721	19.8177	9.87e-06
rs56221232	2	153453410	C	T	0.0828027	0.0167401	7.62e-07	17133	Butyricicoccus	TRUE	reported	tt56Rn	0.1083	textfile	0.00142601	24.4638	9.33e-06
rs2017189	4	7460153	T	G	-0.0506956	0.011024	3.87e-06	17133	Butyricicoccus	TRUE	reported	tt56Rn	0.4215	textfile	0.0012328	21.1451	9.3e-06
rs7322368	13	100213990	C	T	0.0815733	0.0183167	5.52e-06	17134	Butyricicoccus	TRUE	reported	tt56Rn	0.0845	textfile	0.00115623	19.8314	9.58e-06
rs12585793	13	27018240	C	T	-0.262206	0.0564729	5.79e-06	3135	Butyricicoccus	TRUE	reported	tt56Rn	0.0527	textfile	0.00682955	21.5441	9.58e-06
rs62478070	7	157688150	G	T	0.224039	0.0494959	5.94e-06	4007	Butyricicoccus	TRUE	reported	tt56Rn	0.0437	textfile	0.00508716	20.4782	9.55e-06
rs75238760	18	22899113	A	T	0.0619423	0.0139942	6.8e-06	17022	Butyricicoccus	TRUE	reported	tt56Rn	0.1938	textfile	0.00114966	19.5897	9.7e-06
rs4962426	10	126908208	T	G	0.0614216	0.0135979	7.38e-06	16889	Butyricicoccus	TRUE	reported	tt56Rn	0.1978	textfile	0.00120662	20.4007	9.68e-06
rs10084203	2	191304149	G	A	0.0549699	0.0123563	8.59e-06	17135	Butyricicoccus	TRUE	reported	tt56Rn	0.2416	textfile	0.00115369	19.789	9.84e-06
rs12034718	1	67379595	G	A	0.0701199	0.0158214	9.58e-06	16237	Butyricicoccus	TRUE	reported	tt56Rn	0.165	textfile	0.00120827	19.64	9.94e-06
rs113054641	21	16550389	A	G	-0.144881	0.0274574	1.74e-07	9949	Butyricimonas	TRUE	reported	HNXdVP	0.0845	textfile	0.00279069	27.8367	7.2e-06
rs62390301	5	159867647	C	T	-0.0872983	0.0174893	7.42e-07	10634	Butyricimonas	TRUE	reported	HNXdVP	0.1829	textfile	0.00233752	24.9107	9.31e-06
rs2642760	5	62119947	C	G	0.0713357	0.0145396	8.58e-07	10634	Butyricimonas	TRUE	reported	HNXdVP	0.3767	textfile	0.00225856	24.0674	9.19e-06
rs7083431	10	72711156	C	A	0.0703539	0.0144439	8.85e-07	10737	Butyricimonas	TRUE	reported	HNXdVP	0.3549	textfile	0.00220479	23.7208	8.97e-06
rs782080	3	127468661	A	T	0.0653488	0.0137973	2.23e-06	10733	Butyricimonas	TRUE	reported	HNXdVP	0.4066	textfile	0.00208572	22.4286	9.23e-06
rs62130338	19	49162501	A	G	-0.0732608	0.0158324	3.9e-06	10557	Butyricimonas	TRUE	reported	HNXdVP	0.2624	textfile	0.00202409	21.4076	9.3e-06
rs78453362	3	78740009	G	A	-0.14948	0.0327073	4.06e-06	8207	Butyricimonas	TRUE	reported	HNXdVP	0.0577	textfile	0.00253857	20.882	9.4e-06
rs9657374	8	4834406	T	C	0.0680719	0.0148172	4.5e-06	10737	Butyricimonas	TRUE	reported	HNXdVP	0.3022	textfile	0.00196185	21.1018	9.48e-06
rs1862649	16	22172866	A	G	0.113124	0.0248176	4.76e-06	10123	Butyricimonas	TRUE	reported	HNXdVP	0.0915	textfile	0.00204828	20.7732	9.55e-06
rs71428626	2	83093264	T	G	-0.133188	0.0289905	4.8e-06	9776	Butyricimonas	TRUE	reported	HNXdVP	0.0726	textfile	0.00215438	21.1024	9.56e-06
rs270727	1	45082825	C	G	-0.0694173	0.0150795	5.38e-06	10634	Butyricimonas	TRUE	reported	HNXdVP	0.3221	textfile	0.00198883	21.1874	9.57e-06
rs12458763	18	34091618	C	A	0.122037	0.0269587	6.37e-06	10383	Butyricimonas	TRUE	reported	HNXdVP	0.0716	textfile	0.00196972	20.488	9.72e-06
rs11228830	11	56664962	G	A	0.135265	0.0298411	6.55e-06	8974	Butyricimonas	TRUE	reported	HNXdVP	0.0706	textfile	0.00228434	20.542	9.76e-06
rs12304031	12	129438771	A	G	-0.086278	0.0196846	6.7e-06	10658	Butyricimonas	TRUE	reported	HNXdVP	0.1292	textfile	0.00179924	19.2072	9.7e-06
rs2114713	15	80528373	T	G	0.062721	0.0138998	6.88e-06	10734	Butyricimonas	TRUE	reported	HNXdVP	0.4513	textfile	0.00189333	20.3577	9.67e-06
rs326049	5	997217	G	C	0.0759694	0.0167617	8.19e-06	10557	Butyricimonas	TRUE	reported	HNXdVP	0.2048	textfile	0.00194202	20.5379	9.73e-06
rs72814525	10	72443070	G	A	0.0664154	0.0149766	8.25e-06	10736	Butyricimonas	TRUE	reported	HNXdVP	0.3231	textfile	0.0018284	19.662	9.71e-06
rs7752361	6	111780705	G	A	-0.11923	0.0239975	7.69e-07	3481	Butyrivibrio	TRUE	reported	6AFMe0	0.504	textfile	0.00704156	24.6713	9.2e-06
rs72723662	14	76065563	T	C	0.224078	0.0449336	7.86e-07	3073	Butyrivibrio	TRUE	reported	6AFMe0	0.1004	textfile	0.00802773	24.8527	9.05e-06
rs16941336	17	20575697	T	C	0.127488	0.0267936	1.53e-06	3482	Butyrivibrio	TRUE	reported	6AFMe0	0.2644	textfile	0.00645996	22.6268	9.48e-06
rs7412979	1	235580646	G	C	0.186779	0.0389112	1.71e-06	3480	Butyrivibrio	TRUE	reported	6AFMe0	0.0875	textfile	0.00657748	23.0279	9.52e-06
rs4537857	13	27292666	C	T	-0.12459	0.0260992	1.8e-06	3482	Butyrivibrio	TRUE	reported	6AFMe0	0.2922	textfile	0.00650203	22.7752	9.34e-06
rs11761679	7	150596929	C	T	0.154775	0.0321539	2.2e-06	3482	Butyrivibrio	TRUE	reported	6AFMe0	0.1561	textfile	0.00661038	23.1572	9.33e-06
rs74622183	14	34150977	G	A	-0.201027	0.0428204	2.46e-06	3478	Butyrivibrio	TRUE	reported	6AFMe0	0.0875	textfile	0.00629702	22.0272	9.19e-06
rs7763512	6	21960091	A	G	0.119846	0.0253367	3.11e-06	3259	Butyrivibrio	TRUE	reported	6AFMe0	0.3827	textfile	0.0068185	22.3603	9.3e-06
rs17163238	5	128976021	A	G	0.140987	0.0309117	5.51e-06	3482	Butyrivibrio	TRUE	reported	6AFMe0	0.1998	textfile	0.00593876	20.7904	9.6e-06
rs9349693	6	53939724	G	A	0.117973	0.0259861	5.55e-06	3482	Butyrivibrio	TRUE	reported	6AFMe0	0.3111	textfile	0.00588424	20.5984	9.56e-06
rs486484	20	811507	G	A	-0.108349	0.0240008	6.61e-06	3456	Butyrivibrio	TRUE	reported	6AFMe0	0.4712	textfile	0.00586231	20.3678	9.73e-06
rs77356209	18	10267733	C	T	0.216874	0.0483299	6.66e-06	3379	Butyrivibrio	TRUE	reported	6AFMe0	0.0477	textfile	0.00592401	20.1246	9.71e-06
rs142855850	10	22587900	G	A	0.205013	0.0457138	6.86e-06	3234	Butyrivibrio	TRUE	reported	6AFMe0	0.1014	textfile	0.00618069	20.1002	9.68e-06
rs1007475	6	148403405	T	G	0.118065	0.0261271	7.92e-06	3482	Butyrivibrio	TRUE	reported	6AFMe0	0.2942	textfile	0.00583036	20.4086	9.76e-06
rs4928024	3	54288503	G	A	-0.17471	0.0389333	8.19e-06	3481	Butyrivibrio	TRUE	reported	6AFMe0	0.0984	textfile	0.00575155	20.1254	9.72e-06
rs16934069	9	119693164	C	T	-0.133784	0.0299444	8.86e-06	3482	Butyrivibrio	TRUE	reported	6AFMe0	0.1988	textfile	0.00569991	19.9494	9.86e-06
rs4294381	1	224688107	C	T	0.112197	0.023186	1.37e-06	6145	CandidatusSoleaferrea	TRUE	reported	qxrX68	0.1799	textfile	0.00379606	23.4081	9.41e-06
rs10108780	8	123882833	G	A	-0.092834	0.0199807	3.64e-06	5999	CandidatusSoleaferrea	TRUE	reported	qxrX68	0.2674	textfile	0.00358555	21.5799	9.15e-06
rs10090365	8	138638199	G	A	-0.0834413	0.0180989	4.17e-06	6145	CandidatusSoleaferrea	TRUE	reported	qxrX68	0.5586	textfile	0.00344697	21.248	9.43e-06
rs11153159	6	109376647	C	G	-0.12805	0.0285446	4.42e-06	6101	CandidatusSoleaferrea	TRUE	reported	qxrX68	0.1292	textfile	0.00328761	20.1172	9.48e-06
rs36155147	7	352368	T	C	0.104966	0.0240995	5.41e-06	5958	CandidatusSoleaferrea	TRUE	reported	qxrX68	0.3618	textfile	0.00317395	18.9642	9.58e-06
rs10809135	9	10611282	C	T	0.0834858	0.0182426	5.47e-06	5999	CandidatusSoleaferrea	TRUE	reported	qxrX68	0.4911	textfile	0.00347903	20.9366	9.59e-06
rs4678258	3	137945192	C	T	0.0986136	0.0215646	5.53e-06	6101	CandidatusSoleaferrea	TRUE	reported	qxrX68	0.2763	textfile	0.00341588	20.9049	9.58e-06
rs6494306	15	62394540	G	A	-0.0969304	0.0214221	5.8e-06	6145	CandidatusSoleaferrea	TRUE	reported	qxrX68	0.1968	textfile	0.0033207	20.467	9.59e-06
rs9973954	2	19885907	G	A	0.0892075	0.0195401	5.95e-06	6145	CandidatusSoleaferrea	TRUE	reported	qxrX68	0.3062	textfile	0.0033803	20.8356	9.56e-06
rs12500231	4	52935445	T	A	0.0813853	0.0182696	7.68e-06	6145	CandidatusSoleaferrea	TRUE	reported	qxrX68	0.4254	textfile	0.00321895	19.8379	9.71e-06
rs6489992	12	115352769	G	A	-0.0840437	0.0187031	7.89e-06	6142	CandidatusSoleaferrea	TRUE	reported	qxrX68	0.3847	textfile	0.0032768	20.1857	9.74e-06
rs386526	10	82879688	G	C	0.0818459	0.0180086	8.33e-06	6144	CandidatusSoleaferrea	TRUE	reported	qxrX68	0.5169	textfile	0.00335061	20.6486	9.74e-06
rs6881988	5	172758774	C	G	-0.0819131	0.018185	9.23e-06	6140	CandidatusSoleaferrea	TRUE	reported	qxrX68	0.4443	textfile	0.00329365	20.2832	9.88e-06
rs7400877	14	76403542	C	T	-0.0951085	0.0212799	9.29e-06	6145	CandidatusSoleaferrea	TRUE	reported	qxrX68	0.2505	textfile	0.00324017	19.9691	9.88e-06
rs2193878	3	190349049	A	T	0.228255	0.0509241	9.46e-06	3088	CandidatusSoleaferrea	TRUE	reported	qxrX68	0.0487	textfile	0.00646398	20.0776	9.91e-06
rs830149	19	47991441	G	C	0.184647	0.0397237	9.58e-06	5065	CandidatusSoleaferrea	TRUE	reported	qxrX68	0.0586	textfile	0.0042477	21.5979	9.93e-06
rs12404911	1	240118443	T	C	0.140717	0.0304142	2.8e-06	3239	Catenibacterium	TRUE	reported	ar2gW7	0.17	textfile	0.00656552	21.3931	9.26e-06
rs212393	6	159485742	A	G	-0.135254	0.0286209	3.62e-06	3239	Catenibacterium	TRUE	reported	ar2gW7	0.3101	textfile	0.0068476	22.3185	9.16e-06
rs77285108	4	122282768	A	G	-0.161826	0.0353447	3.63e-06	3210	Catenibacterium	TRUE	reported	ar2gW7	0.1461	textfile	0.0064881	20.9497	9.16e-06
rs73128290	7	57364320	G	A	0.129726	0.0284563	4.29e-06	3239	Catenibacterium	TRUE	reported	ar2gW7	0.2634	textfile	0.00637546	20.7698	9.41e-06
rs7742829	6	105089665	T	C	0.11411	0.0251099	5.61e-06	3239	Catenibacterium	TRUE	reported	ar2gW7	0.4195	textfile	0.0063356	20.6391	9.6e-06
rs999354	19	34076956	A	T	0.0580248	0.0117185	7.01e-07	16324	ChristensenellaceaeR.7group	TRUE	reported	uqtUx7	0.325	textfile	0.0014997	24.5148	9.41e-06
rs62467127	7	118096925	T	C	0.114108	0.0251983	3.25e-06	12719	ChristensenellaceaeR.7group	TRUE	reported	uqtUx7	0.0447	textfile	0.00160968	20.5033	9.23e-06
rs17081797	18	67555560	G	A	-0.0904325	0.0204253	3.34e-06	16324	ChristensenellaceaeR.7group	TRUE	reported	uqtUx7	0.0686	textfile	0.0011994	19.6001	9.2e-06
rs892686	9	83043376	G	A	0.0514099	0.011136	3.97e-06	16325	ChristensenellaceaeR.7group	TRUE	reported	uqtUx7	0.4513	textfile	0.00130382	21.31	9.34e-06
rs78521377	10	126448374	T	C	0.124992	0.0274797	5.61e-06	12605	ChristensenellaceaeR.7group	TRUE	reported	uqtUx7	0.0527	textfile	0.00163864	20.6857	9.59e-06
rs62132810	19	49279227	G	A	-0.0828853	0.0179623	5.67e-06	15066	ChristensenellaceaeR.7group	TRUE	reported	uqtUx7	0.1083	textfile	0.00141131	21.29	9.57e-06
rs10461257	4	156131004	G	A	-0.0551969	0.0122069	6.51e-06	15987	ChristensenellaceaeR.7group	TRUE	reported	uqtUx7	0.2853	textfile	0.00127731	20.4439	9.75e-06
rs60954665	19	35883736	G	T	0.049815	0.0110787	7.13e-06	16324	ChristensenellaceaeR.7group	TRUE	reported	uqtUx7	0.5099	textfile	0.00123702	20.2156	9.76e-06
rs73952017	18	1779609	T	C	-0.0862164	0.0194354	8.46e-06	15274	ChristensenellaceaeR.7group	TRUE	reported	uqtUx7	0.0875	textfile	0.00128671	19.676	9.78e-06
rs62190261	2	230943099	C	A	0.0958394	0.0214723	8.74e-06	15274	ChristensenellaceaeR.7group	TRUE	reported	uqtUx7	0.0905	textfile	0.00130261	19.9193	9.86e-06
rs79150079	5	29352420	A	C	0.121547	0.0270977	9.42e-06	11994	ChristensenellaceaeR.7group	TRUE	reported	uqtUx7	0.0716	textfile	0.00167466	20.1163	9.91e-06
rs6890185	5	71186626	C	T	0.113424	0.0233137	1.12e-06	4166	Clostridiuminnocuumgroup	TRUE	reported	URuq8g	0.3111	textfile	0.00564942	23.6579	9.32e-06
rs1948423	3	103025517	A	T	-0.108859	0.023425	3.49e-06	4165	Clostridiuminnocuumgroup	TRUE	reported	URuq8g	0.3082	textfile	0.00515834	21.5855	9.18e-06
rs1942371	18	69274308	A	G	-0.157938	0.034187	4.06e-06	3971	Clostridiuminnocuumgroup	TRUE	reported	URuq8g	0.1302	textfile	0.00534594	21.3321	9.39e-06
rs61267978	18	6348227	C	T	0.14708	0.0320875	5.59e-06	4165	Clostridiuminnocuumgroup	TRUE	reported	URuq8g	0.1243	textfile	0.00501917	21.0002	9.58e-06
rs10074000	5	113126539	C	T	-0.102648	0.0227508	7e-06	4048	Clostridiuminnocuumgroup	TRUE	reported	URuq8g	0.4135	textfile	0.00500366	20.3466	9.76e-06
rs4869133	5	95717619	A	G	-0.180591	0.0409505	7.24e-06	3735	Clostridiuminnocuumgroup	TRUE	reported	URuq8g	0.0885	textfile	0.00517995	19.4374	9.73e-06
rs71564433	6	143718234	A	T	-0.126746	0.0274657	7.8e-06	4164	Clostridiuminnocuumgroup	TRUE	reported	URuq8g	0.1789	textfile	0.00508817	21.2853	9.76e-06
rs6577484	1	8419420	A	G	0.160425	0.0360857	8.41e-06	3858	Clostridiuminnocuumgroup	TRUE	reported	URuq8g	0.1481	textfile	0.00509671	19.7536	9.74e-06
rs77845139	15	59704208	G	A	-0.114993	0.0257186	8.41e-06	4048	Clostridiuminnocuumgroup	TRUE	reported	URuq8g	0.2952	textfile	0.00491436	19.9817	9.73e-06
rs40656	5	9368158	T	C	0.142664	0.0311021	8.62e-06	4048	Clostridiuminnocuumgroup	TRUE	reported	URuq8g	0.1889	textfile	0.00517082	21.0299	9.84e-06
rs10506058	12	30268485	G	A	0.0997048	0.0221926	8.92e-06	4163	Clostridiuminnocuumgroup	TRUE	reported	URuq8g	0.3966	textfile	0.00482514	20.1747	9.86e-06
rs550843	6	165722832	C	T	-0.0783246	0.0169209	2.05e-06	14102	Clostridiumsensustricto1	TRUE	reported	pJdF7X	0.1491	textfile	0.00151708	21.4233	9.45e-06
rs2795528	10	43270264	A	G	-0.184315	0.0392204	2.72e-06	6366	Clostridiumsensustricto1	TRUE	reported	pJdF7X	0.0487	textfile	0.0034572	22.078	9.32e-06
rs2817172	1	3041519	T	C	0.058139	0.0124492	2.77e-06	13658	Clostridiumsensustricto1	TRUE	reported	pJdF7X	0.4125	textfile	0.0015943	21.8065	9.24e-06
rs115807074	5	84997131	G	A	-0.22736	0.0492575	4.32e-06	4229	Clostridiumsensustricto1	TRUE	reported	pJdF7X	0.0497	textfile	0.00501259	21.295	9.43e-06
rs116847295	12	43485015	T	C	0.110021	0.0246032	4.58e-06	12910	Clostridiumsensustricto1	TRUE	reported	pJdF7X	0.0755	textfile	0.00154659	19.9943	9.5e-06
rs12341505	9	136710881	A	G	0.0810718	0.0180121	4.82e-06	14118	Clostridiumsensustricto1	TRUE	reported	pJdF7X	0.1113	textfile	0.00143289	20.2558	9.55e-06
rs12490337	3	111482845	G	C	-0.0616879	0.0137581	7.49e-06	14121	Clostridiumsensustricto1	TRUE	reported	pJdF7X	0.2455	textfile	0.00142167	20.1012	9.67e-06
rs11264403	1	155676492	A	G	-0.139062	0.0334454	7.76e-06	7285	Clostridiumsensustricto1	TRUE	reported	pJdF7X	0.0398	textfile	0.00236745	17.2831	9.73e-06
rs11586026	1	83252771	T	A	0.110967	0.0250498	8.85e-06	13095	Clostridiumsensustricto1	TRUE	reported	pJdF7X	0.0636	textfile	0.00149631	19.6206	9.88e-06
rs9541268	13	68610061	A	C	0.09597	0.0197312	8.79e-07	12914	Collinsella	TRUE	reported	eDVLT4	0.0964	textfile	0.00182855	23.6535	9.03e-06
rs73052258	2	195739311	A	G	0.0930178	0.0202658	1.72e-06	14334	Collinsella	TRUE	reported	eDVLT4	0.0964	textfile	0.00146757	21.0641	9.47e-06
rs2671662	17	47529492	G	C	-0.0567751	0.011945	2.22e-06	14334	Collinsella	TRUE	reported	eDVLT4	0.4682	textfile	0.00157359	22.5883	9.29e-06
rs2103510	21	29355467	A	G	0.0786551	0.0168217	2.42e-06	14334	Collinsella	TRUE	reported	eDVLT4	0.1312	textfile	0.00152295	21.8602	9.19e-06
rs75672793	4	149818294	G	A	-0.108908	0.0240522	6.14e-06	12601	Collinsella	TRUE	reported	eDVLT4	0.0706	textfile	0.00162443	20.4995	9.62e-06
rs10890671	11	107123199	C	T	-0.0537401	0.0118848	6.52e-06	14334	Collinsella	TRUE	reported	eDVLT4	0.5268	textfile	0.00142438	20.4433	9.75e-06
rs62448871	7	24465024	A	C	-0.0540309	0.0120324	6.78e-06	14334	Collinsella	TRUE	reported	eDVLT4	0.4612	textfile	0.00140476	20.1613	9.71e-06
rs1496626	19	31760841	C	T	-0.0722307	0.01616	6.78e-06	14334	Collinsella	TRUE	reported	eDVLT4	0.1541	textfile	0.00139183	19.9755	9.7e-06
rs149807560	19	56526640	A	C	-0.104264	0.0235841	7.1e-06	13473	Collinsella	TRUE	reported	eDVLT4	0.0895	textfile	0.00144856	19.5419	9.76e-06
rs12921100	16	77283458	T	A	0.0563759	0.0127019	8.23e-06	14334	Collinsella	TRUE	reported	eDVLT4	0.3171	textfile	0.00137242	19.6965	9.71e-06
rs59414781	15	50026113	G	C	0.0668866	0.0149773	9.15e-06	14334	Collinsella	TRUE	reported	eDVLT4	0.1799	textfile	0.00138944	19.9412	9.88e-06
rs11597285	10	8589813	T	G	-0.0537947	0.0120548	9.38e-06	14334	Collinsella	TRUE	reported	eDVLT4	0.4245	textfile	0.00138734	19.911	9.9e-06
rs305411	1	88233128	G	A	0.129218	0.0264518	1.01e-06	6777	Coprobacter	TRUE	reported	mjQskb	0.1352	textfile	0.00350893	23.8567	9.32e-06
rs213863	6	97234939	T	C	-0.0887412	0.0188377	2.35e-06	6798	Coprobacter	TRUE	reported	mjQskb	0.3091	textfile	0.00325385	22.1853	9.35e-06
rs55672356	4	34852443	A	T	-0.193354	0.0413815	2.74e-06	4903	Coprobacter	TRUE	reported	mjQskb	0.0527	textfile	0.00443306	21.8232	9.26e-06
rs3828477	3	46483717	T	G	-0.091218	0.019569	2.89e-06	6798	Coprobacter	TRUE	reported	mjQskb	0.2813	textfile	0.00318606	21.7217	9.3e-06
rs143662916	11	103549974	T	C	0.253264	0.0540141	3.07e-06	3083	Coprobacter	TRUE	reported	mjQskb	0.0577	textfile	0.00708064	21.971	9.33e-06
rs72821405	6	4714797	C	T	-0.147365	0.0319978	4.76e-06	6177	Coprobacter	TRUE	reported	mjQskb	0.0885	textfile	0.00342203	21.2036	9.54e-06
rs5011652	15	91166608	C	G	0.0899597	0.020001	5.51e-06	6783	Coprobacter	TRUE	reported	mjQskb	0.2455	textfile	0.00297358	20.224	9.59e-06
rs11532348	12	98289796	T	C	-0.103931	0.0226826	5.71e-06	6364	Coprobacter	TRUE	reported	mjQskb	0.1829	textfile	0.00328806	20.9876	9.59e-06
rs74919520	2	32242452	A	G	0.125703	0.0276296	5.76e-06	6387	Coprobacter	TRUE	reported	mjQskb	0.1282	textfile	0.00323028	20.6922	9.62e-06
rs12684609	9	137784868	C	T	0.100827	0.0220366	6.1e-06	6364	Coprobacter	TRUE	reported	mjQskb	0.1978	textfile	0.00327873	20.9279	9.64e-06
rs189356	20	57574851	A	G	0.0781125	0.0171916	6.26e-06	6763	Coprobacter	TRUE	reported	mjQskb	0.5219	textfile	0.00304329	20.6385	9.7e-06
rs12996055	2	137223458	C	A	0.0921817	0.0209405	8.08e-06	6570	Coprobacter	TRUE	reported	mjQskb	0.1918	textfile	0.00294084	19.3724	9.73e-06
rs76001613	4	3852385	G	C	0.21591	0.0493019	9.13e-06	3385	Coprobacter	TRUE	reported	mjQskb	0.0696	textfile	0.00563389	19.1674	9.89e-06
rs28402691	4	96389240	C	T	0.110695	0.0251199	9.56e-06	6387	Coprobacter	TRUE	reported	mjQskb	0.167	textfile	0.00303115	19.4127	9.94e-06
rs4277593	20	4319420	A	G	-0.0585649	0.0109914	1.14e-07	16651	Coprococcus1	TRUE	reported	yvZTJh	0.4831	textfile	0.00170213	28.387	6.23e-06
rs74101919	1	95424321	C	T	-0.0718989	0.0144651	1.03e-06	16732	Coprococcus1	TRUE	reported	yvZTJh	0.1869	textfile	0.00147439	24.7029	9.33e-06
rs56405618	4	174468316	G	A	-0.08963	0.0186508	1.57e-06	16379	Coprococcus1	TRUE	reported	yvZTJh	0.1113	textfile	0.00140803	23.0918	9.54e-06
rs1010560	1	30400301	A	C	0.0580232	0.0122722	1.96e-06	16723	Coprococcus1	TRUE	reported	yvZTJh	0.2962	textfile	0.00133496	22.3517	9.53e-06
rs73031725	11	134622282	C	T	0.167591	0.0355224	1.98e-06	7206	Coprococcus1	TRUE	reported	yvZTJh	0.0606	textfile	0.00307938	22.2524	9.5e-06
rs1576241	6	72529277	G	A	-0.0510343	0.0109535	3.33e-06	16729	Coprococcus1	TRUE	reported	yvZTJh	0.4394	textfile	0.00129595	21.7056	9.25e-06
rs7784490	7	132556835	G	C	-0.0518543	0.0113136	4.55e-06	16733	Coprococcus1	TRUE	reported	yvZTJh	0.3887	textfile	0.00125386	21.0047	9.52e-06
rs12794898	11	124554061	T	G	0.0903299	0.0197212	4.92e-06	15186	Coprococcus1	TRUE	reported	yvZTJh	0.0944	textfile	0.0013796	20.9767	9.45e-06
rs2907920	19	2600717	G	A	0.0561173	0.0126824	7.65e-06	16040	Coprococcus1	TRUE	reported	yvZTJh	0.2903	textfile	0.00121915	19.5766	9.72e-06
rs1762123	6	150288094	T	C	-0.0891532	0.0198554	8.01e-06	16724	Coprococcus1	TRUE	reported	yvZTJh	0.0716	textfile	0.00120407	20.1588	9.74e-06
rs12886051	14	29898456	C	G	-0.0521782	0.0118051	8.01e-06	16633	Coprococcus1	TRUE	reported	yvZTJh	0.3429	textfile	0.00117317	19.5339	9.73e-06
rs73167075	3	165693143	C	T	0.0573137	0.0127573	8.57e-06	16733	Coprococcus1	TRUE	reported	yvZTJh	0.2396	textfile	0.00120476	20.1812	9.86e-06
rs946513	10	15913820	T	C	0.205899	0.0460018	8.62e-06	4310	Coprococcus1	TRUE	reported	yvZTJh	0.0547	textfile	0.00462666	20.0243	9.83e-06
rs1519491	2	22079770	C	T	0.0499197	0.0113558	8.95e-06	16733	Coprococcus1	TRUE	reported	yvZTJh	0.4085	textfile	0.00115355	19.3223	9.85e-06
rs59936925	20	49266770	T	A	0.117085	0.0233995	9.38e-07	10931	Coprococcus2	TRUE	reported	85RifR	0.1004	textfile	0.00228528	25.033	9.21e-06
rs6677933	1	112139008	T	C	-0.0804405	0.0164216	1.19e-06	11483	Coprococcus2	TRUE	reported	85RifR	0.2416	textfile	0.00208524	23.9906	9.2e-06
rs1958519	14	86833255	A	T	0.0665288	0.0138558	1.58e-06	11009	Coprococcus2	TRUE	reported	85RifR	0.4364	textfile	0.00208978	23.0503	9.45e-06
rs72680320	4	131125786	C	T	-0.0649382	0.013919	2.27e-06	11009	Coprococcus2	TRUE	reported	85RifR	0.4135	textfile	0.00197323	21.7623	9.27e-06
rs2482516	9	25554068	T	C	0.0754415	0.0164619	4.72e-06	11483	Coprococcus2	TRUE	reported	85RifR	0.2256	textfile	0.00182563	20.9984	9.57e-06
rs9426473	1	4210455	G	A	0.0727361	0.0161662	6.31e-06	11486	Coprococcus2	TRUE	reported	85RifR	0.2793	textfile	0.00175935	20.24	9.7e-06
rs61823518	1	223688236	C	A	-0.0955381	0.0215724	6.68e-06	10980	Coprococcus2	TRUE	reported	85RifR	0.0954	textfile	0.00178311	19.6099	9.7e-06
rs10070053	5	34794789	G	A	0.0594312	0.0135375	7.65e-06	11473	Coprococcus2	TRUE	reported	85RifR	0.4076	textfile	0.00167704	19.2697	9.71e-06
rs35890118	10	129715759	G	A	-0.066536	0.0147661	8.26e-06	11478	Coprococcus2	TRUE	reported	85RifR	0.3171	textfile	0.00176582	20.3005	9.71e-06
rs12634070	3	180544880	C	T	0.0736486	0.0164921	9.95e-06	11457	Coprococcus2	TRUE	reported	85RifR	0.1928	textfile	0.0017376	19.9388	1e-05
rs8100692	19	40032132	C	T	0.0577411	0.0113476	4.16e-07	15829	Coprococcus3	TRUE	reported	qxer6D	0.4274	textfile	0.00163305	25.8885	9.23e-06
rs62481985	8	4128340	C	G	-0.0582385	0.0115052	4.18e-07	15472	Coprococcus3	TRUE	reported	qxer6D	0.4364	textfile	0.00165335	25.6197	9.01e-06
rs178271	22	21331556	C	T	0.145257	0.0294239	7.81e-07	10794	Coprococcus3	TRUE	reported	qxer6D	0.0527	textfile	0.00225275	24.3665	9.13e-06
rs13394391	2	240727657	T	C	-0.0709302	0.0150918	2.2e-06	15834	Coprococcus3	TRUE	reported	qxer6D	0.16	textfile	0.00139311	22.0864	9.3e-06
rs7521171	1	149998497	A	G	-0.0596434	0.0129279	4.32e-06	15472	Coprococcus3	TRUE	reported	qxer6D	0.338	textfile	0.00137382	21.2822	9.42e-06
rs11080344	17	26104511	T	C	0.0516921	0.0113054	4.79e-06	15835	Coprococcus3	TRUE	reported	qxer6D	0.4742	textfile	0.00131851	20.9036	9.56e-06
rs4575475	14	99141751	A	G	0.0619514	0.0137787	7.04e-06	15154	Coprococcus3	TRUE	reported	qxer6D	0.2366	textfile	0.00133223	20.2128	9.75e-06
rs13247359	7	76357726	A	G	0.051211	0.0113031	7.33e-06	15833	Coprococcus3	TRUE	reported	qxer6D	0.4801	textfile	0.00129481	20.5247	9.73e-06
rs10810043	9	13799809	G	A	0.0515518	0.0115923	9.27e-06	15833	Coprococcus3	TRUE	reported	qxer6D	0.3897	textfile	0.00124751	19.7739	9.89e-06
rs11077359	17	76343961	C	T	-0.0645443	0.0148833	9.64e-06	15378	Coprococcus3	TRUE	reported	qxer6D	0.1998	textfile	0.00122148	18.8044	9.96e-06
rs72731813	4	147414743	T	C	-0.147383	0.0293796	4.33e-07	7767	DefluviitaleaceaeUCG011	TRUE	reported	rw4NC2	0.0815	textfile	0.00322957	25.1588	9.08e-06
rs4677103	3	72207794	G	A	0.0977912	0.0197263	9.6e-07	7983	DefluviitaleaceaeUCG011	TRUE	reported	rw4NC2	0.171	textfile	0.00306906	24.5696	9.3e-06
rs112893842	9	8786663	C	T	0.11381	0.0232806	1.45e-06	8183	DefluviitaleaceaeUCG011	TRUE	reported	rw4NC2	0.0974	textfile	0.00291203	23.8929	9.29e-06
rs1582238	1	118723685	C	T	0.0805036	0.0167257	1.57e-06	7983	DefluviitaleaceaeUCG011	TRUE	reported	rw4NC2	0.3718	textfile	0.0028936	23.1609	9.5e-06
rs55658617	21	41811003	C	T	0.174369	0.0362226	2.15e-06	6663	DefluviitaleaceaeUCG011	TRUE	reported	rw4NC2	0.0696	textfile	0.00346579	23.1659	9.4e-06
rs9608282	22	24804081	G	T	0.142939	0.0299793	2.52e-06	7716	DefluviitaleaceaeUCG011	TRUE	reported	rw4NC2	0.0656	textfile	0.00293758	22.7273	9.34e-06
rs9725395	1	85205632	G	A	-0.13834	0.029554	3.52e-06	8011	DefluviitaleaceaeUCG011	TRUE	reported	rw4NC2	0.0875	textfile	0.00272764	21.9055	9.2e-06
rs4344384	10	66407366	T	G	0.0715978	0.0156309	4.83e-06	8180	DefluviitaleaceaeUCG011	TRUE	reported	rw4NC2	0.4742	textfile	0.00255838	20.9761	9.52e-06
rs28696126	7	79734541	T	A	-0.106503	0.0238473	6.63e-06	7811	DefluviitaleaceaeUCG011	TRUE	reported	rw4NC2	0.1918	textfile	0.00254701	19.9404	9.71e-06
rs2892880	4	120741726	A	G	0.0817755	0.0181686	6.83e-06	8182	DefluviitaleaceaeUCG011	TRUE	reported	rw4NC2	0.2604	textfile	0.00246984	20.2533	9.7e-06
rs16863365	2	198089911	G	A	0.109402	0.0226964	1.79e-06	8776	Desulfovibrio	TRUE	reported	QDBP5U	0.1173	textfile	0.00264056	23.2296	9.35e-06
rs2853179	8	105462047	T	C	0.0811971	0.0174234	2.42e-06	8949	Desulfovibrio	TRUE	reported	QDBP5U	0.2485	textfile	0.00242095	21.7128	9.17e-06
rs11160353	14	97116904	A	T	-0.0691756	0.0147285	2.7e-06	9234	Desulfovibrio	TRUE	reported	QDBP5U	0.508	textfile	0.00238321	22.0543	9.35e-06
rs13066142	3	67478973	A	G	0.119141	0.0250891	3.79e-06	9241	Desulfovibrio	TRUE	reported	QDBP5U	0.0934	textfile	0.0024343	22.5453	9.2e-06
rs6580353	5	139410687	C	T	0.0770979	0.0169735	4.94e-06	9241	Desulfovibrio	TRUE	reported	QDBP5U	0.2604	textfile	0.00222768	20.6275	9.42e-06
rs4797774	18	13447995	A	G	0.212582	0.0470044	5.64e-06	3476	Desulfovibrio	TRUE	reported	QDBP5U	0.0686	textfile	0.00584988	20.4421	9.56e-06
rs12031543	1	68664315	C	T	-0.127185	0.0281887	6.55e-06	8855	Desulfovibrio	TRUE	reported	QDBP5U	0.0755	textfile	0.00229369	20.3527	9.75e-06
rs2590913	13	64264446	A	G	0.154496	0.0339396	6.65e-06	7225	Desulfovibrio	TRUE	reported	QDBP5U	0.0726	textfile	0.0028598	20.7156	9.71e-06
rs72647089	8	57972916	G	T	-0.106594	0.0239337	8.3e-06	8985	Desulfovibrio	TRUE	reported	QDBP5U	0.1064	textfile	0.0022028	19.8314	9.72e-06
rs2032031	10	130170270	G	A	-0.0654931	0.0148681	9.14e-06	9241	Desulfovibrio	TRUE	reported	QDBP5U	0.4732	textfile	0.00209532	19.3993	9.88e-06
rs7729080	5	52653978	A	C	-0.070287	0.0157691	9.96e-06	9241	Desulfovibrio	TRUE	reported	QDBP5U	0.2893	textfile	0.00214528	19.8628	1e-05
rs11166701	8	138295725	A	G	-0.0655301	0.013186	5.51e-07	11720	Dialister	TRUE	reported	oRh75T	0.5159	textfile	0.00210288	24.6934	9.59e-06
rs4753063	11	92267129	A	G	-0.0596297	0.0130052	4.86e-06	11989	Dialister	TRUE	reported	oRh75T	0.4414	textfile	0.00175044	21.0194	9.5e-06
rs517089	11	10967286	A	T	0.076227	0.0170411	5.14e-06	11988	Dialister	TRUE	reported	oRh75T	0.169	textfile	0.00166629	20.0055	9.5e-06
rs4747450	10	23199653	A	C	0.0668509	0.0147685	5.84e-06	11987	Dialister	TRUE	reported	oRh75T	0.2664	textfile	0.00170642	20.4864	9.56e-06
rs11071887	15	32955095	C	T	0.0662403	0.0146315	5.91e-06	11989	Dialister	TRUE	reported	oRh75T	0.2634	textfile	0.00170664	20.4925	9.55e-06
rs2435610	7	150890034	C	A	0.0647131	0.0143314	5.93e-06	11984	Dialister	TRUE	reported	oRh75T	0.2604	textfile	0.0016985	20.3861	9.55e-06
rs10938938	4	23294359	A	G	-0.0773514	0.0170915	7.37e-06	11401	Dialister	TRUE	reported	oRh75T	0.1938	textfile	0.00179331	20.4786	9.72e-06
rs10138457	14	102458052	C	T	-0.113054	0.0261933	7.88e-06	10968	Dialister	TRUE	reported	oRh75T	0.0716	textfile	0.00169561	18.6257	9.76e-06
rs2314294	16	9336862	C	T	0.0865932	0.0193719	8.08e-06	11339	Dialister	TRUE	reported	oRh75T	0.1183	textfile	0.00175907	19.9778	9.72e-06
rs76680460	9	25447080	A	G	-0.161296	0.0364332	8.19e-06	7176	Dialister	TRUE	reported	oRh75T	0.0477	textfile	0.00272387	19.5944	9.71e-06
rs75416973	1	172809633	G	A	0.0727223	0.016451	9.46e-06	11402	Dialister	TRUE	reported	oRh75T	0.2256	textfile	0.00171091	19.5378	9.9e-06
rs764177	3	45809449	A	C	-0.0601454	0.0135366	9.61e-06	11988	Dialister	TRUE	reported	oRh75T	0.338	textfile	0.00164409	19.7385	9.95e-06
rs62503162	8	15768657	G	A	-0.0974091	0.0194379	7.47e-07	16210	Dorea	TRUE	reported	IbZfTq	0.0875	textfile	0.00154684	25.11	9.3e-06
rs13279148	8	127905865	A	G	0.0715309	0.0150878	2.25e-06	17605	Dorea	TRUE	reported	IbZfTq	0.166	textfile	0.00127511	22.4744	9.24e-06
rs73729431	6	25078050	T	C	-0.13745	0.0299983	3.17e-06	9596	Dorea	TRUE	reported	IbZfTq	0.0606	textfile	0.00218302	20.9897	9.23e-06
rs4793307	17	70733523	T	C	0.0574165	0.0122472	4.01e-06	17600	Dorea	TRUE	reported	IbZfTq	0.2455	textfile	0.00124723	21.9762	9.37e-06
rs1899291	4	60992340	T	C	0.0697217	0.0150285	4.57e-06	17609	Dorea	TRUE	reported	IbZfTq	0.1282	textfile	0.00122079	21.5208	9.49e-06
rs3005511	6	74605806	G	A	0.0516127	0.0112852	5.29e-06	17610	Dorea	TRUE	reported	IbZfTq	0.336	textfile	0.00118636	20.9143	9.57e-06
rs12216169	6	116078810	A	T	0.0881722	0.0193683	5.33e-06	16086	Dorea	TRUE	reported	IbZfTq	0.0835	textfile	0.00128669	20.7217	9.58e-06
rs62583469	9	106815466	A	T	-0.0634136	0.0142227	5.78e-06	16819	Dorea	TRUE	reported	IbZfTq	0.1988	textfile	0.00118056	19.8769	9.59e-06
rs11150408	16	81803497	G	T	0.0488254	0.0109063	7.06e-06	17215	Dorea	TRUE	reported	IbZfTq	0.4453	textfile	0.00116284	20.0393	9.74e-06
rs3752849	11	8729057	A	G	0.163846	0.036608	7.68e-06	5322	Dorea	TRUE	reported	IbZfTq	0.0328	textfile	0.00374984	20.0242	9.7e-06
rs345219	3	6826520	G	T	-0.0497368	0.0112621	8.8e-06	17215	Dorea	TRUE	reported	IbZfTq	0.3757	textfile	0.00113167	19.5015	9.88e-06
rs12537781	7	154978183	C	T	-0.055544	0.0125223	9.15e-06	17608	Dorea	TRUE	reported	IbZfTq	0.2296	textfile	0.00111612	19.6724	9.87e-06
rs2240838	7	38335954	G	A	0.0980582	0.0197653	7.36e-07	5147	Eggerthella	TRUE	reported	yKJNFr	0.502	textfile	0.00475922	24.6033	9.47e-06
rs112205261	1	9136139	C	T	-0.188618	0.0403613	3.35e-06	5036	Eggerthella	TRUE	reported	yKJNFr	0.0577	textfile	0.00431788	21.8305	9.18e-06
rs2223081	21	29778032	A	G	0.102572	0.0221108	3.89e-06	5147	Eggerthella	TRUE	reported	yKJNFr	0.2922	textfile	0.00416372	21.5119	9.31e-06
rs3851328	2	45453805	G	T	-0.107774	0.0236527	4.18e-06	5147	Eggerthella	TRUE	reported	yKJNFr	0.2664	textfile	0.0040176	20.754	9.44e-06
rs76663501	20	55647869	T	C	0.175349	0.0378576	4.83e-06	4814	Eggerthella	TRUE	reported	yKJNFr	0.0815	textfile	0.00443674	21.4448	9.5e-06
rs1784446	11	102461599	A	G	0.0907728	0.0198096	5.23e-06	5147	Eggerthella	TRUE	reported	yKJNFr	0.4423	textfile	0.00406292	20.989	9.57e-06
rs4985746	17	17098213	A	G	0.110522	0.0247653	5.71e-06	4906	Eggerthella	TRUE	reported	yKJNFr	0.1789	textfile	0.00404322	19.9084	9.58e-06
rs13070736	3	20807454	C	A	-0.121331	0.0272024	7.62e-06	5147	Eggerthella	TRUE	reported	yKJNFr	0.1571	textfile	0.00385035	19.8866	9.71e-06
rs6430926	2	141337454	T	C	0.0879736	0.0197127	8.37e-06	5147	Eggerthella	TRUE	reported	yKJNFr	0.5139	textfile	0.0038546	19.9087	9.77e-06
rs67490567	15	65691324	C	T	0.108495	0.0245457	8.94e-06	5083	Eggerthella	TRUE	reported	yKJNFr	0.1978	textfile	0.00382895	19.5297	9.85e-06
rs2877457	4	70483957	A	G	-0.093486	0.0210208	9.03e-06	5083	Eggerthella	TRUE	reported	yKJNFr	0.8678	textfile	0.00387606	19.7709	9.86e-06
rs12278566	11	124764527	A	T	-0.121065	0.0251658	1.65e-06	5582	Eisenbergiella	TRUE	reported	PZLgHE	0.175	textfile	0.00412883	23.1344	9.5e-06
rs2683098	15	36178565	T	C	0.107319	0.022515	2.24e-06	5582	Eisenbergiella	TRUE	reported	PZLgHE	0.2237	textfile	0.00405372	22.7118	9.24e-06
rs3812426	8	50822676	A	G	0.106447	0.0224159	2.72e-06	5583	Eisenbergiella	TRUE	reported	PZLgHE	0.2078	textfile	0.0040229	22.5425	9.3e-06
rs1508033	15	53375201	C	A	0.091546	0.0195787	3.23e-06	5580	Eisenbergiella	TRUE	reported	PZLgHE	0.3499	textfile	0.00390284	21.8553	9.23e-06
rs4462860	21	21610254	A	G	0.0939071	0.0201104	4.16e-06	5460	Eisenbergiella	TRUE	reported	PZLgHE	0.3439	textfile	0.00397769	21.7969	9.45e-06
rs11027642	11	24001840	T	C	0.129006	0.0284844	4.92e-06	5583	Eisenbergiella	TRUE	reported	PZLgHE	0.1243	textfile	0.00366052	20.5044	9.44e-06
rs1553971	3	111419486	G	T	0.120965	0.0263054	5.27e-06	5583	Eisenbergiella	TRUE	reported	PZLgHE	0.161	textfile	0.00377325	21.1383	9.61e-06
rs11079158	17	53367641	C	T	0.100627	0.022546	7.35e-06	5582	Eisenbergiella	TRUE	reported	PZLgHE	0.2197	textfile	0.0035559	19.9128	9.72e-06
rs13258851	8	55330814	G	A	0.137001	0.0302124	7.75e-06	5583	Eisenbergiella	TRUE	reported	PZLgHE	0.0855	textfile	0.00366957	20.5553	9.73e-06
rs11938607	4	189060431	C	T	0.0978125	0.0216636	8.22e-06	5583	Eisenbergiella	TRUE	reported	PZLgHE	0.2634	textfile	0.00363813	20.3786	9.7e-06
rs12257723	10	109417101	C	A	-0.0952742	0.0211569	8.85e-06	5582	Eisenbergiella	TRUE	reported	PZLgHE	0.339	textfile	0.00361978	20.2717	9.87e-06
rs12710729	2	19973210	A	C	0.0893384	0.0199069	9.84e-06	5583	Eisenbergiella	TRUE	reported	PZLgHE	0.3708	textfile	0.00359448	20.1332	9.95e-06
rs11098863	4	127336602	A	T	-0.0966008	0.0162677	3.06e-09	7524	Enterorhabdus	TRUE	reported	LAQR99	0.4821	textfile	0.00466477	35.2528	1.56e-06
rs7923280	10	20280612	T	A	0.0860019	0.0169148	5.24e-07	7524	Enterorhabdus	TRUE	reported	LAQR99	0.3946	textfile	0.00342407	25.8443	9.55e-06
rs114731706	2	19611953	G	T	0.182308	0.0382298	2.17e-06	5956	Enterorhabdus	TRUE	reported	LAQR99	0.0835	textfile	0.00380363	22.7333	9.36e-06
rs3017103	11	62174193	G	A	0.0980897	0.0208995	2.94e-06	7524	Enterorhabdus	TRUE	reported	LAQR99	0.1899	textfile	0.00291916	22.0222	9.28e-06
rs424715	19	35863028	C	T	0.0818743	0.0174855	4.41e-06	7524	Enterorhabdus	TRUE	reported	LAQR99	0.5537	textfile	0.00290555	21.9192	9.48e-06
rs73331712	12	69515102	C	T	0.26199	0.055123	4.85e-06	3109	Enterorhabdus	TRUE	reported	LAQR99	0.0427	textfile	0.00721335	22.5747	9.51e-06
rs9470637	6	37567189	T	A	-0.0755513	0.0166263	5.7e-06	7524	Enterorhabdus	TRUE	reported	LAQR99	0.4026	textfile	0.00273687	20.6432	9.59e-06
rs77655283	2	236439879	A	G	0.132988	0.0298306	5.88e-06	7494	Enterorhabdus	TRUE	reported	LAQR99	0.0686	textfile	0.00264506	19.8694	9.59e-06
rs10098492	8	113109756	C	T	0.132323	0.0293688	6.41e-06	7361	Enterorhabdus	TRUE	reported	LAQR99	0.0905	textfile	0.0027502	20.2946	9.72e-06
rs2051957	7	89709883	T	C	0.0843291	0.0189864	8.9e-06	7524	Enterorhabdus	TRUE	reported	LAQR99	0.2346	textfile	0.00261507	19.7221	9.87e-06
rs7221249	17	10177708	G	A	0.0839861	0.0142741	4.31e-09	9781	Erysipelatoclostridium	TRUE	reported	alD11O	0.5467	textfile	0.00352693	34.6119	1.32e-06
rs710230	1	42333631	C	T	0.143381	0.0281514	6.33e-07	9016	Erysipelatoclostridium	TRUE	reported	alD11O	0.0865	textfile	0.00286895	25.9352	9.69e-06
rs4697572	4	25446787	G	A	-0.0810636	0.0163308	7.59e-07	9779	Erysipelatoclostridium	TRUE	reported	alD11O	0.2455	textfile	0.00251333	24.6347	9.37e-06
rs58236560	11	121876913	T	G	-0.111157	0.0234426	2.16e-06	9368	Erysipelatoclostridium	TRUE	reported	alD11O	0.1372	textfile	0.00239428	22.4786	9.39e-06
rs6474512	8	38780606	C	A	0.067015	0.0143201	3.02e-06	9783	Erysipelatoclostridium	TRUE	reported	alD11O	0.4513	textfile	0.0022336	21.8958	9.28e-06
rs622418	9	90586043	G	A	-0.0668051	0.0143224	3.68e-06	9783	Erysipelatoclostridium	TRUE	reported	alD11O	0.5109	textfile	0.00221895	21.7518	9.16e-06
rs340991	5	34892042	G	A	-0.0740482	0.0158891	3.75e-06	9781	Erysipelatoclostridium	TRUE	reported	alD11O	0.2982	textfile	0.00221555	21.714	9.22e-06
rs17804233	5	77815056	C	T	-0.0662914	0.0144203	4.59e-06	9783	Erysipelatoclostridium	TRUE	reported	alD11O	0.4821	textfile	0.00215554	21.1289	9.51e-06
rs16936671	10	36394609	T	C	-0.0968026	0.0217883	6.04e-06	9488	Erysipelatoclostridium	TRUE	reported	alD11O	0.1362	textfile	0.00207611	19.735	9.63e-06
rs34528142	17	71411325	G	C	-0.0875551	0.0195556	6.13e-06	9604	Erysipelatoclostridium	TRUE	reported	alD11O	0.171	textfile	0.00208287	20.0414	9.64e-06
rs9590927	13	46372065	A	G	-0.0646003	0.0143479	6.39e-06	9782	Erysipelatoclostridium	TRUE	reported	alD11O	0.494	textfile	0.00206806	20.2675	9.72e-06
rs1434153	2	34595533	A	G	-0.0684526	0.0152443	6.85e-06	9662	Erysipelatoclostridium	TRUE	reported	alD11O	0.3211	textfile	0.00208253	20.1592	9.68e-06
rs45480394	19	55857777	G	T	-0.0687134	0.0151835	7.66e-06	9604	Erysipelatoclostridium	TRUE	reported	alD11O	0.3618	textfile	0.00212795	20.4761	9.69e-06
rs2901723	11	36871523	A	C	0.0641339	0.0144295	8.79e-06	9662	Erysipelatoclostridium	TRUE	reported	alD11O	0.503	textfile	0.00204043	19.7508	9.88e-06
rs61806970	1	167818597	T	C	0.142548	0.0320688	9.09e-06	8644	Erysipelatoclostridium	TRUE	reported	alD11O	0.0646	textfile	0.0022806	19.754	9.87e-06
rs3804326	6	24292185	G	A	0.14147	0.0336352	9.85e-06	7028	Erysipelatoclostridium	TRUE	reported	alD11O	0.0676	textfile	0.00251083	17.6855	9.94e-06
rs76502207	15	86522244	C	T	0.144844	0.0289929	6.41e-07	10740	ErysipelotrichaceaeUCG003	TRUE	reported	LZfMPM	0.0905	textfile	0.00231848	24.9537	9.72e-06
rs28568391	10	125628540	G	A	-0.0583911	0.0118741	6.42e-07	14544	ErysipelotrichaceaeUCG003	TRUE	reported	LZfMPM	0.4493	textfile	0.00165993	24.1788	9.64e-06
rs10164067	18	46614602	G	T	-0.10326	0.0212405	1.13e-06	14427	ErysipelotrichaceaeUCG003	TRUE	reported	LZfMPM	0.0746	textfile	0.00163549	23.6306	9.3e-06
rs11994308	8	91660344	T	C	0.115417	0.0242503	1.33e-06	13558	ErysipelotrichaceaeUCG003	TRUE	reported	LZfMPM	0.0696	textfile	0.00166797	22.6488	9.43e-06
rs59068084	4	113256737	G	T	0.0564772	0.0120224	3.12e-06	14544	ErysipelotrichaceaeUCG003	TRUE	reported	LZfMPM	0.4215	textfile	0.00151504	22.0651	9.26e-06
rs17798136	7	33684926	A	G	0.158818	0.0347674	3.24e-06	7421	ErysipelotrichaceaeUCG003	TRUE	reported	LZfMPM	0.0616	textfile	0.00280395	20.861	9.22e-06
rs62403464	6	24220160	C	T	-0.0731743	0.0156516	3.44e-06	14899	ErysipelotrichaceaeUCG003	TRUE	reported	LZfMPM	0.164	textfile	0.0014649	21.8546	9.14e-06
rs75949021	2	175403951	C	T	-0.169667	0.0374238	3.58e-06	6721	ErysipelotrichaceaeUCG003	TRUE	reported	LZfMPM	0.0457	textfile	0.00304887	20.548	9.15e-06
rs59104037	18	43034126	G	A	-0.0951263	0.0204742	4.48e-06	14848	ErysipelotrichaceaeUCG003	TRUE	reported	LZfMPM	0.0815	textfile	0.00145174	21.5838	9.53e-06
rs8053479	16	4076830	G	A	-0.0838212	0.0186509	5.83e-06	13813	ErysipelotrichaceaeUCG003	TRUE	reported	LZfMPM	0.1412	textfile	0.00146011	20.195	9.58e-06
rs4758231	11	7765096	T	G	-0.0551754	0.0122047	6.55e-06	14890	ErysipelotrichaceaeUCG003	TRUE	reported	LZfMPM	0.3499	textfile	0.00137072	20.4353	9.75e-06
rs6875357	5	32345671	T	C	0.165673	0.0353831	6.7e-06	7034	ErysipelotrichaceaeUCG003	TRUE	reported	LZfMPM	0.0467	textfile	0.00310713	21.9175	9.7e-06
rs11666127	19	57828980	G	A	-0.0719187	0.0161371	7.9e-06	13813	ErysipelotrichaceaeUCG003	TRUE	reported	LZfMPM	0.171	textfile	0.0014359	19.8597	9.75e-06
rs79396538	14	47935928	G	C	0.0848148	0.0191146	8.63e-06	13750	ErysipelotrichaceaeUCG003	TRUE	reported	LZfMPM	0.1034	textfile	0.00142984	19.6855	9.82e-06
rs74988980	16	80167277	A	G	-0.133141	0.0348574	8.64e-06	5944	ErysipelotrichaceaeUCG003	TRUE	reported	LZfMPM	0.0437	textfile	0.00244845	14.5844	9.83e-06
rs12251396	10	873148	G	A	-0.0705399	0.0158766	9.52e-06	14211	ErysipelotrichaceaeUCG003	TRUE	reported	LZfMPM	0.1938	textfile	0.00138716	19.7376	9.92e-06
rs73074432	7	20554814	T	C	0.072154	0.0164378	9.99e-06	14217	ErysipelotrichaceaeUCG003	TRUE	reported	LZfMPM	0.166	textfile	0.00135344	19.2652	1e-05
rs2267739	7	31136897	C	G	0.115505	0.0237628	1.42e-06	11853	Escherichia.Shigella	TRUE	reported	jr2jbg	0.0855	textfile	0.00198938	23.6231	9.37e-06
rs73208162	21	39324484	G	A	-0.119296	0.024839	2.19e-06	11073	Escherichia.Shigella	TRUE	reported	jr2jbg	0.0586	textfile	0.0020788	23.0623	9.37e-06
rs1154904	11	134774845	G	A	-0.0613376	0.0130644	3.04e-06	12002	Escherichia.Shigella	TRUE	reported	jr2jbg	0.4642	textfile	0.00183325	22.0395	9.33e-06
rs113127095	13	23253392	G	A	0.151009	0.0323434	3.33e-06	8433	Escherichia.Shigella	TRUE	reported	jr2jbg	0.0517	textfile	0.00257829	21.7938	9.24e-06
rs592299	9	136179347	C	T	-0.0592004	0.0129486	4.77e-06	11995	Escherichia.Shigella	TRUE	reported	jr2jbg	0.4682	textfile	0.00173958	20.8992	9.55e-06
rs35555519	16	77711641	G	C	0.101976	0.0222883	4.92e-06	12002	Escherichia.Shigella	TRUE	reported	jr2jbg	0.1143	textfile	0.00174113	20.93	9.43e-06
rs113513883	7	140678199	G	A	0.172283	0.038041	5.28e-06	6280	Escherichia.Shigella	TRUE	reported	jr2jbg	0.0577	textfile	0.00325541	20.5042	9.59e-06
rs11706043	3	3173016	A	T	0.075657	0.0164155	5.87e-06	12001	Escherichia.Shigella	TRUE	reported	jr2jbg	0.1571	textfile	0.00176687	21.2381	9.59e-06
rs7502686	17	14173290	C	G	-0.136384	0.0302576	5.9e-06	9990	Escherichia.Shigella	TRUE	reported	jr2jbg	0.0626	textfile	0.00202958	20.3127	9.57e-06
rs4731451	7	128054100	A	G	-0.0609885	0.0135157	7.47e-06	12001	Escherichia.Shigella	TRUE	reported	jr2jbg	0.3718	textfile	0.00169381	20.3585	9.69e-06
rs118526	5	79863544	A	C	-0.0594401	0.013598	8e-06	11853	Escherichia.Shigella	TRUE	reported	jr2jbg	0.3926	textfile	0.00160946	19.1045	9.74e-06
rs112767262	16	3750623	C	T	0.0732963	0.0163589	8.21e-06	11771	Escherichia.Shigella	TRUE	reported	jr2jbg	0.1958	textfile	0.00170257	20.0717	9.71e-06
rs2798105	1	48961903	G	A	-0.100851	0.0222045	8.25e-06	11296	Escherichia.Shigella	TRUE	reported	jr2jbg	0.1183	textfile	0.00182289	20.6253	9.7e-06
rs117092367	10	69394914	T	A	0.117362	0.0264533	9.65e-06	10304	Escherichia.Shigella	TRUE	reported	jr2jbg	0.0885	textfile	0.0019066	19.6793	9.94e-06
rs57024273	2	236515155	C	T	0.0626172	0.0139919	9.7e-06	11853	Escherichia.Shigella	TRUE	reported	jr2jbg	0.3181	textfile	0.00168684	20.0246	9.97e-06
rs112617308	10	94185213	C	T	-0.170873	0.0362844	2.38e-06	4001	Eubacteriumbrachygroup	TRUE	reported	01mRV1	0.0795	textfile	0.00551239	22.1662	9.3e-06
rs4862235	4	184628931	A	G	0.104806	0.0225751	3.73e-06	4000	Eubacteriumbrachygroup	TRUE	reported	01mRV1	0.4443	textfile	0.00535945	21.5425	9.2e-06
rs62348779	5	17460096	C	T	-0.201481	0.043286	3.78e-06	3827	Eubacteriumbrachygroup	TRUE	reported	01mRV1	0.0815	textfile	0.00562938	21.6543	9.2e-06
rs2913110	10	22892667	T	C	0.105143	0.022942	4.56e-06	4001	Eubacteriumbrachygroup	TRUE	reported	01mRV1	0.3777	textfile	0.00522225	20.9934	9.5e-06
rs9613196	22	26922534	A	T	-0.238718	0.0528561	4.99e-06	3004	Eubacteriumbrachygroup	TRUE	reported	01mRV1	0.0765	textfile	0.00674439	20.3841	9.4e-06
rs1384962	14	23060552	G	A	0.120888	0.0266264	6.99e-06	4001	Eubacteriumbrachygroup	TRUE	reported	01mRV1	0.2107	textfile	0.00512557	20.6028	9.76e-06
rs720439	22	48190598	G	A	-0.111927	0.0251252	7.03e-06	4001	Eubacteriumbrachygroup	TRUE	reported	01mRV1	0.2515	textfile	0.00493551	19.835	9.76e-06
rs6591893	11	80236833	A	G	0.108225	0.0240319	7.34e-06	3999	Eubacteriumbrachygroup	TRUE	reported	01mRV1	0.3479	textfile	0.00504587	20.2706	9.73e-06
rs13139592	4	144665178	C	T	-0.145997	0.0327192	7.97e-06	3842	Eubacteriumbrachygroup	TRUE	reported	01mRV1	0.1223	textfile	0.00515558	19.9	9.75e-06
rs73199919	4	6856564	C	T	-0.236717	0.0531335	8.16e-06	3008	Eubacteriumbrachygroup	TRUE	reported	01mRV1	0.0567	textfile	0.00655522	19.835	9.73e-06
rs12151423	2	218237281	G	A	0.101329	0.0227324	9.27e-06	3854	Eubacteriumbrachygroup	TRUE	reported	01mRV1	0.4791	textfile	0.00512893	19.8585	9.88e-06
rs17159861	7	31085162	T	C	0.0962228	0.0168388	1.04e-08	17380	Eubacteriumcoprostanoligenesgroup	TRUE	reported	Pj4fO2	0.1332	textfile	0.00187528	32.6499	1.99e-06
rs9648214	7	16380806	C	T	-0.0828719	0.016431	2.52e-07	17379	Eubacteriumcoprostanoligenesgroup	TRUE	reported	Pj4fO2	0.1183	textfile	0.0014616	25.4354	7.72e-06
rs4076415	15	86440997	G	T	0.0515152	0.0110294	1.99e-06	16960	Eubacteriumcoprostanoligenesgroup	TRUE	reported	Pj4fO2	0.4006	textfile	0.00128464	21.8129	9.49e-06
rs115325767	1	200638489	C	G	0.0783322	0.0174719	2.62e-06	16555	Eubacteriumcoprostanoligenesgroup	TRUE	reported	Pj4fO2	0.0934	textfile	0.00121268	20.0978	9.37e-06
rs6762473	3	127139574	A	C	0.0521584	0.0112353	4.26e-06	17377	Eubacteriumcoprostanoligenesgroup	TRUE	reported	Pj4fO2	0.3569	textfile	0.00123871	21.5493	9.38e-06
rs12906958	15	36911598	T	C	-0.0533159	0.0115935	4.35e-06	17380	Eubacteriumcoprostanoligenesgroup	TRUE	reported	Pj4fO2	0.3022	textfile	0.00121537	21.1464	9.45e-06
rs76898927	3	81595477	A	G	0.123055	0.0266375	4.79e-06	12197	Eubacteriumcoprostanoligenesgroup	TRUE	reported	Pj4fO2	0.0477	textfile	0.00174662	21.3374	9.55e-06
rs10444197	10	2215931	G	A	-0.0505823	0.0113455	5.98e-06	17380	Eubacteriumcoprostanoligenesgroup	TRUE	reported	Pj4fO2	0.3678	textfile	0.00114236	19.8746	9.57e-06
rs62024432	15	97869293	T	C	-0.0769698	0.0172101	7.5e-06	17271	Eubacteriumcoprostanoligenesgroup	TRUE	reported	Pj4fO2	0.1252	textfile	0.00115678	19.9996	9.65e-06
rs79895140	2	50797401	C	T	-0.0641017	0.0141153	8.62e-06	16139	Eubacteriumcoprostanoligenesgroup	TRUE	reported	Pj4fO2	0.2167	textfile	0.00127623	20.6208	9.83e-06
rs1020520	7	33603146	G	T	-0.0590705	0.0132929	8.89e-06	17371	Eubacteriumcoprostanoligenesgroup	TRUE	reported	Pj4fO2	0.2038	textfile	0.00113549	19.7448	9.86e-06
rs4717831	7	73306506	T	A	0.0786783	0.0174038	9.18e-06	16854	Eubacteriumcoprostanoligenesgroup	TRUE	reported	Pj4fO2	0.1193	textfile	0.00121113	20.4348	9.86e-06
rs11720857	3	113794507	T	C	0.0630776	0.0144485	9.26e-06	16960	Eubacteriumcoprostanoligenesgroup	TRUE	reported	Pj4fO2	0.1769	textfile	0.00112251	19.057	9.9e-06
rs11052069	12	32713919	C	T	0.0477832	0.0107833	9.38e-06	17380	Eubacteriumcoprostanoligenesgroup	TRUE	reported	Pj4fO2	0.4344	textfile	0.00112851	19.6333	9.9e-06
rs2644213	10	84506096	A	G	0.0538845	0.0121245	9.86e-06	17380	Eubacteriumcoprostanoligenesgroup	TRUE	reported	Pj4fO2	0.2366	textfile	0.00113517	19.7494	9.94e-06
rs4583233	16	81820486	C	A	0.0670205	0.0128122	2.84e-07	14327	Eubacteriumeligensgroup	TRUE	reported	WdR6ch	0.334	textfile	0.00190627	27.3595	7.76e-06
rs265534	10	83092007	G	T	-0.0563756	0.0120127	2.27e-06	14776	Eubacteriumeligensgroup	TRUE	reported	WdR6ch	0.4553	textfile	0.00148832	22.0212	9.24e-06
rs72839198	2	115197171	G	C	0.155659	0.0375612	3.14e-06	4926	Eubacteriumeligensgroup	TRUE	reported	WdR6ch	0.0557	textfile	0.00347427	17.1669	9.23e-06
rs74606150	14	39301409	G	C	-0.196454	0.042565	4.25e-06	5381	Eubacteriumeligensgroup	TRUE	reported	WdR6ch	0.0457	textfile	0.00394309	21.2938	9.39e-06
rs6923695	6	70956815	G	T	0.103268	0.0229524	4.87e-06	12891	Eubacteriumeligensgroup	TRUE	reported	WdR6ch	0.0567	textfile	0.00156784	20.2396	9.5e-06
rs2200429	13	107563458	G	A	-0.0888825	0.0198479	5.3e-06	14761	Eubacteriumeligensgroup	TRUE	reported	WdR6ch	0.0736	textfile	0.00135674	20.0514	9.57e-06
rs12719051	7	51365152	G	A	0.0916626	0.0208183	7.12e-06	12799	Eubacteriumeligensgroup	TRUE	reported	WdR6ch	0.1004	textfile	0.00151237	19.3831	9.76e-06
rs182318	11	31098691	A	G	-0.0824941	0.0195615	8.4e-06	14777	Eubacteriumeligensgroup	TRUE	reported	WdR6ch	0.0775	textfile	0.00120208	17.7821	9.74e-06
rs56080211	2	110260993	T	C	0.123093	0.0282743	9.14e-06	10699	Eubacteriumeligensgroup	TRUE	reported	WdR6ch	0.0557	textfile	0.00176835	18.9496	9.88e-06
rs158115	14	77619186	C	G	0.0915271	0.0190611	9.74e-06	14678	Eubacteriumeligensgroup	TRUE	reported	WdR6ch	0.0924	textfile	0.00156839	23.0539	9.96e-06
rs3771393	2	71145246	T	C	0.130842	0.0266671	7.38e-07	3792	Eubacteriumfissicatenagroup	TRUE	reported	3oHTIB	0.2843	textfile	0.00630853	24.0611	9.42e-06
rs2733072	8	5433699	A	G	0.109644	0.0228306	1.49e-06	3833	Eubacteriumfissicatenagroup	TRUE	reported	3oHTIB	0.4652	textfile	0.00598126	23.0521	9.43e-06
rs11876297	18	45753272	C	T	0.131469	0.0281712	2.67e-06	3396	Eubacteriumfissicatenagroup	TRUE	reported	3oHTIB	0.2157	textfile	0.00637228	21.7662	9.4e-06
rs7104872	11	115165111	A	G	0.138612	0.0291906	2.73e-06	3829	Eubacteriumfissicatenagroup	TRUE	reported	3oHTIB	0.1779	textfile	0.00585437	22.5366	9.27e-06
rs151257695	7	73043561	G	A	0.20951	0.0454847	3.1e-06	3587	Eubacteriumfissicatenagroup	TRUE	reported	3oHTIB	0.0805	textfile	0.0058801	21.2049	9.34e-06
rs11818408	10	96758467	A	G	0.10585	0.0237114	8.2e-06	3590	Eubacteriumfissicatenagroup	TRUE	reported	3oHTIB	0.4771	textfile	0.00552041	19.9172	9.72e-06
rs10147907	14	89484373	G	T	0.172263	0.039601	8.27e-06	3833	Eubacteriumfissicatenagroup	TRUE	reported	3oHTIB	0.0686	textfile	0.0049124	18.9123	9.71e-06
rs1768152	3	39604954	C	T	0.139489	0.0316186	8.7e-06	3590	Eubacteriumfissicatenagroup	TRUE	reported	3oHTIB	0.1372	textfile	0.005392	19.4514	9.87e-06
rs6934739	6	39940437	G	A	0.111463	0.0252788	9.75e-06	3831	Eubacteriumfissicatenagroup	TRUE	reported	3oHTIB	0.2952	textfile	0.00504941	19.4323	9.96e-06
rs13116360	4	111885431	C	T	0.154124	0.0297185	2.94e-07	10323	Eubacteriumhalliigroup	TRUE	reported	CgTbLq	0.0626	textfile	0.00259868	26.8908	7.76e-06
rs10798999	1	34308917	T	C	0.0601661	0.0126752	2.61e-06	16561	Eubacteriumhalliigroup	TRUE	reported	CgTbLq	0.2157	textfile	0.00135867	22.5288	9.36e-06
rs60254196	7	148856720	G	A	-0.0522832	0.0111865	2.7e-06	16238	Eubacteriumhalliigroup	TRUE	reported	CgTbLq	0.5408	textfile	0.00134344	21.8415	9.33e-06
rs949971	3	110283389	G	T	-0.0540164	0.0116101	3.29e-06	16566	Eubacteriumhalliigroup	TRUE	reported	CgTbLq	0.3837	textfile	0.00130496	21.6436	9.26e-06
rs74018587	15	62014160	T	C	0.208943	0.043822	3.7e-06	3039	Eubacteriumhalliigroup	TRUE	reported	CgTbLq	0.0368	textfile	0.00742512	22.7188	9.18e-06
rs10808115	7	100635375	C	A	-0.0504747	0.0109922	4.42e-06	16566	Eubacteriumhalliigroup	TRUE	reported	CgTbLq	0.4781	textfile	0.00127117	21.0825	9.46e-06
rs28584818	3	64664456	G	A	0.126115	0.0268627	4.43e-06	11095	Eubacteriumhalliigroup	TRUE	reported	CgTbLq	0.0686	textfile	0.00198265	22.0372	9.45e-06
rs6550770	3	23663416	C	T	-0.198087	0.0443545	4.82e-06	4279	Eubacteriumhalliigroup	TRUE	reported	CgTbLq	0.0517	textfile	0.00463956	19.9359	9.53e-06
rs10501370	11	58040621	T	C	-0.115589	0.0252489	5.42e-06	13824	Eubacteriumhalliigroup	TRUE	reported	CgTbLq	0.0527	textfile	0.00151376	20.9549	9.57e-06
rs138531890	3	195238086	G	A	0.153138	0.0349456	5.43e-06	7710	Eubacteriumhalliigroup	TRUE	reported	CgTbLq	0.0537	textfile	0.00248455	19.1986	9.58e-06
rs117748144	11	11771637	C	T	-0.126582	0.028712	7.86e-06	10861	Eubacteriumhalliigroup	TRUE	reported	CgTbLq	0.0427	textfile	0.00178637	19.4329	9.76e-06
rs78056098	11	123789877	T	G	-0.0507411	0.0113758	8.29e-06	16568	Eubacteriumhalliigroup	TRUE	reported	CgTbLq	0.3608	textfile	0.0011994	19.8931	9.72e-06
rs630939	18	48384463	T	C	-0.0508914	0.0114352	9.16e-06	16238	Eubacteriumhalliigroup	TRUE	reported	CgTbLq	0.3996	textfile	0.00121826	19.8037	9.88e-06
rs281379	19	49214274	G	A	-0.0499523	0.0112153	9.33e-06	16130	Eubacteriumhalliigroup	TRUE	reported	CgTbLq	0.4602	textfile	0.00122835	19.8352	9.89e-06
rs17074066	4	183709536	C	T	-0.0813986	0.0189272	9.35e-06	15804	Eubacteriumhalliigroup	TRUE	reported	CgTbLq	0.0915	textfile	0.00116892	18.4929	9.89e-06
rs17474256	1	104524676	A	G	0.0810805	0.0184573	9.45e-06	16460	Eubacteriumhalliigroup	TRUE	reported	CgTbLq	0.1233	textfile	0.001171	19.2949	9.92e-06
rs34297067	14	52185888	G	A	-0.186907	0.0341475	6.6e-08	3271	Eubacteriumnodatumgroup	TRUE	reported	ysdnb1	0.1392	textfile	0.00907593	29.941	5.32e-06
rs77910827	9	96597985	T	C	0.201788	0.0413568	9.05e-07	3271	Eubacteriumnodatumgroup	TRUE	reported	ysdnb1	0.1034	textfile	0.00722551	23.7921	9.12e-06
rs61841040	10	9659749	T	G	0.160621	0.0341609	3.56e-06	3295	Eubacteriumnodatumgroup	TRUE	reported	ysdnb1	0.166	textfile	0.00666479	22.0944	9.16e-06
rs113893692	9	28245518	T	C	-0.185107	0.0403573	5.76e-06	3195	Eubacteriumnodatumgroup	TRUE	reported	ysdnb1	0.0984	textfile	0.00654155	21.0247	9.61e-06
rs7880204	1	171060821	C	T	-0.125454	0.0275303	6.84e-06	3294	Eubacteriumnodatumgroup	TRUE	reported	ysdnb1	0.2475	textfile	0.00626459	20.753	9.7e-06
rs7827125	8	4954912	T	C	0.1223	0.0271331	7.17e-06	3294	Eubacteriumnodatumgroup	TRUE	reported	ysdnb1	0.2823	textfile	0.00612996	20.3043	9.74e-06
rs9425984	1	34529736	C	T	-0.130234	0.0292347	7.21e-06	3294	Eubacteriumnodatumgroup	TRUE	reported	ysdnb1	0.2386	textfile	0.00598852	19.833	9.74e-06
rs6818880	4	94712747	G	A	-0.110081	0.0245964	7.83e-06	3291	Eubacteriumnodatumgroup	TRUE	reported	ysdnb1	0.4553	textfile	0.00604942	20.0176	9.77e-06
rs11006576	10	61322015	G	A	-0.110167	0.024593	7.99e-06	3295	Eubacteriumnodatumgroup	TRUE	reported	ysdnb1	0.5129	textfile	0.00605327	20.0548	9.74e-06
rs10458299	7	135052348	C	T	-0.187753	0.041969	8.37e-06	3271	Eubacteriumnodatumgroup	TRUE	reported	ysdnb1	0.0805	textfile	0.00608115	20.0009	9.76e-06
rs10263623	7	64894137	T	C	0.193496	0.0439023	8.91e-06	3080	Eubacteriumnodatumgroup	TRUE	reported	ysdnb1	0.1044	textfile	0.0062674	19.4127	9.87e-06
rs440215	5	106882394	T	C	0.0932766	0.0195294	1.65e-06	5377	Eubacteriumoxidoreducensgroup	TRUE	reported	HMkehi	0.4622	textfile	0.00422464	22.8038	9.46e-06
rs2973294	4	37526679	T	G	0.0923559	0.0195439	2.39e-06	5378	Eubacteriumoxidoreducensgroup	TRUE	reported	HMkehi	0.4205	textfile	0.00413511	22.3227	9.26e-06
rs34561138	16	86480355	A	G	0.216145	0.045992	2.51e-06	4186	Eubacteriumoxidoreducensgroup	TRUE	reported	HMkehi	0.0586	textfile	0.00524859	22.076	9.33e-06
rs12423772	12	94515340	T	G	0.14098	0.0295029	2.63e-06	5321	Eubacteriumoxidoreducensgroup	TRUE	reported	HMkehi	0.1501	textfile	0.00427298	22.8255	9.34e-06
rs12129908	1	195064019	A	C	0.0893272	0.0198333	5.8e-06	5377	Eubacteriumoxidoreducensgroup	TRUE	reported	HMkehi	0.4473	textfile	0.0037584	20.2776	9.58e-06
rs1425962	4	187905399	C	G	0.0906104	0.0200612	7.32e-06	5321	Eubacteriumoxidoreducensgroup	TRUE	reported	HMkehi	0.3429	textfile	0.00381932	20.3928	9.73e-06
rs35398954	15	93006765	G	A	-0.0901402	0.0174602	5.4e-07	16621	Eubacteriumrectalegroup	TRUE	reported	UbPJxb	0.1213	textfile	0.00160098	26.6494	9.5e-06
rs314726	2	125553155	C	T	0.0528824	0.0109486	1.38e-06	16966	Eubacteriumrectalegroup	TRUE	reported	UbPJxb	0.4573	textfile	0.00137318	23.3266	9.43e-06
rs117151453	12	20066025	C	G	-0.113141	0.0243541	1.84e-06	13908	Eubacteriumrectalegroup	TRUE	reported	UbPJxb	0.0507	textfile	0.00154936	21.5789	9.36e-06
rs10797540	1	234530370	G	A	0.0503179	0.0108389	3.53e-06	17350	Eubacteriumrectalegroup	TRUE	reported	UbPJxb	0.4344	textfile	0.0012406	21.5487	9.18e-06
rs16960159	18	37703874	G	C	-0.156596	0.0336234	4.1e-06	8334	Eubacteriumrectalegroup	TRUE	reported	UbPJxb	0.0477	textfile	0.00259595	21.6857	9.43e-06
rs10248854	7	121281238	A	C	-0.0527827	0.0113463	4.21e-06	17348	Eubacteriumrectalegroup	TRUE	reported	UbPJxb	0.3598	textfile	0.00124589	21.6382	9.42e-06
rs59427698	9	129425745	G	A	-0.0576035	0.0130853	5.37e-06	16613	Eubacteriumrectalegroup	TRUE	reported	UbPJxb	0.2028	textfile	0.00116513	19.3765	9.56e-06
rs10892089	11	98523638	G	C	-0.0635522	0.0140072	6.22e-06	17351	Eubacteriumrectalegroup	TRUE	reported	UbPJxb	0.1968	textfile	0.001185	20.5829	9.66e-06
rs2884897	11	8129537	G	A	-0.129364	0.0289021	6.44e-06	10813	Eubacteriumrectalegroup	TRUE	reported	UbPJxb	0.0527	textfile	0.00184934	20.0303	9.73e-06
rs3980709	1	170900221	T	A	-0.0622701	0.0140572	6.86e-06	17340	Eubacteriumrectalegroup	TRUE	reported	UbPJxb	0.161	textfile	0.00113038	19.6207	9.67e-06
rs143694765	1	116082909	C	T	0.0870025	0.019779	9.75e-06	15124	Eubacteriumrectalegroup	TRUE	reported	UbPJxb	0.0944	textfile	0.00127772	19.3464	9.95e-06
rs62547233	9	92013419	G	A	0.0536319	0.0120201	9.9e-06	17347	Eubacteriumrectalegroup	TRUE	reported	UbPJxb	0.3072	textfile	0.00114633	19.9059	9.97e-06
rs2116427	5	121182996	G	A	0.0911461	0.0182353	4.67e-07	7739	Eubacteriumruminantiumgroup	TRUE	reported	9ky4Bg	0.2565	textfile	0.00321784	24.9768	9.17e-06
rs139749	22	25303055	T	C	-0.0845439	0.0171791	8.59e-07	7314	Eubacteriumruminantiumgroup	TRUE	reported	9ky4Bg	0.3419	textfile	0.00330046	24.2129	9.13e-06
rs2229917	9	130980937	G	A	0.153538	0.0323922	2.16e-06	7050	Eubacteriumruminantiumgroup	TRUE	reported	9ky4Bg	0.0666	textfile	0.00317672	22.4609	9.37e-06
rs16891896	5	33897589	A	G	-0.174787	0.0390573	2.38e-06	4753	Eubacteriumruminantiumgroup	TRUE	reported	9ky4Bg	0.0586	textfile	0.00419586	20.0185	9.27e-06
rs10131724	14	52219066	C	A	-0.199832	0.0414577	2.39e-06	5071	Eubacteriumruminantiumgroup	TRUE	reported	9ky4Bg	0.0636	textfile	0.00456081	23.2247	9.24e-06
rs72836424	10	129037453	T	C	-0.139825	0.030069	2.62e-06	7314	Eubacteriumruminantiumgroup	TRUE	reported	9ky4Bg	0.0954	textfile	0.00294777	21.6178	9.35e-06
rs7000472	8	138626268	G	A	-0.0762282	0.016523	4.07e-06	7739	Eubacteriumruminantiumgroup	TRUE	reported	9ky4Bg	0.3618	textfile	0.00274268	21.2785	9.4e-06
rs17519472	12	30360954	T	C	0.107804	0.0233984	4.7e-06	7710	Eubacteriumruminantiumgroup	TRUE	reported	9ky4Bg	0.1541	textfile	0.00274569	21.222	9.57e-06
rs606117	9	2539358	G	A	0.0833243	0.018056	4.82e-06	7263	Eubacteriumruminantiumgroup	TRUE	reported	9ky4Bg	0.332	textfile	0.00292357	21.2903	9.52e-06
rs57340348	6	130030114	C	T	-0.0979429	0.0212166	4.93e-06	7314	Eubacteriumruminantiumgroup	TRUE	reported	9ky4Bg	0.2147	textfile	0.0029052	21.3047	9.43e-06
rs73139629	12	63306003	C	A	-0.115098	0.0247909	5.36e-06	7314	Eubacteriumruminantiumgroup	TRUE	reported	9ky4Bg	0.1322	textfile	0.00293843	21.5491	9.58e-06
rs11637981	15	61289622	T	G	-0.073258	0.0160888	5.44e-06	7718	Eubacteriumruminantiumgroup	TRUE	reported	9ky4Bg	0.4841	textfile	0.00267913	20.7277	9.58e-06
rs112375806	22	48749548	A	T	0.143141	0.0293757	5.82e-06	7123	Eubacteriumruminantiumgroup	TRUE	reported	9ky4Bg	0.1074	textfile	0.00332233	23.7372	9.58e-06
rs2418654	2	71247578	T	C	-0.0748879	0.0165852	6.17e-06	7314	Eubacteriumruminantiumgroup	TRUE	reported	9ky4Bg	0.4781	textfile	0.00277984	20.3829	9.66e-06
rs6676699	1	197978281	T	G	-0.0888124	0.0196447	6.38e-06	7708	Eubacteriumruminantiumgroup	TRUE	reported	9ky4Bg	0.2217	textfile	0.00264462	20.4335	9.72e-06
rs10923018	1	88523399	A	G	0.0726438	0.0160924	6.8e-06	7739	Eubacteriumruminantiumgroup	TRUE	reported	9ky4Bg	0.4722	textfile	0.0026262	20.3724	9.69e-06
rs13025464	2	201610645	C	T	-0.0737077	0.0163786	6.97e-06	7738	Eubacteriumruminantiumgroup	TRUE	reported	9ky4Bg	0.3827	textfile	0.00261042	20.247	9.75e-06
rs2817174	1	3044181	T	C	-0.0734306	0.0163687	7.87e-06	7710	Eubacteriumruminantiumgroup	TRUE	reported	9ky4Bg	0.4294	textfile	0.00260339	20.1193	9.76e-06
rs209813	6	11953633	A	G	-0.103488	0.0236391	9.23e-06	7264	Eubacteriumruminantiumgroup	TRUE	reported	9ky4Bg	0.166	textfile	0.00263148	19.1602	9.88e-06
rs6048195	20	2308307	T	A	-0.0603594	0.011658	2.5e-07	14839	Eubacteriumventriosumgroup	TRUE	reported	27G2qb	0.4791	textfile	0.00180324	26.803	7.81e-06
rs11617697	13	98785900	G	A	-0.143349	0.0286241	7.22e-07	11497	Eubacteriumventriosumgroup	TRUE	reported	27G2qb	0.0477	textfile	0.00217667	25.0754	9.45e-06
rs57199565	3	190223732	C	T	0.0783394	0.0160257	7.97e-07	14913	Eubacteriumventriosumgroup	TRUE	reported	27G2qb	0.2406	textfile	0.0015998	23.8929	9.04e-06
rs73615400	20	50140919	C	T	-0.0956303	0.0193428	9.54e-07	15146	Eubacteriumventriosumgroup	TRUE	reported	27G2qb	0.0905	textfile	0.00161122	24.4398	9.3e-06
rs16884680	8	114445055	T	G	-0.0906428	0.0191909	1.74e-06	15289	Eubacteriumventriosumgroup	TRUE	reported	27G2qb	0.1074	textfile	0.00145702	22.3059	9.48e-06
rs12964517	18	22460785	A	G	0.0587198	0.0123453	2.07e-06	15289	Eubacteriumventriosumgroup	TRUE	reported	27G2qb	0.3161	textfile	0.00147755	22.6207	9.43e-06
rs876734	12	52423996	T	C	-0.0618696	0.0132532	2.89e-06	14913	Eubacteriumventriosumgroup	TRUE	reported	27G2qb	0.2893	textfile	0.00145919	21.7898	9.28e-06
rs78250280	1	147291928	A	G	0.0749762	0.0164404	3.36e-06	14835	Eubacteriumventriosumgroup	TRUE	reported	27G2qb	0.1491	textfile	0.00139999	20.7951	9.15e-06
rs3809430	14	44975510	C	T	-0.0548171	0.0118426	3.55e-06	15287	Eubacteriumventriosumgroup	TRUE	reported	27G2qb	0.3479	textfile	0.00139962	21.4232	9.17e-06
rs73849225	4	126371814	C	T	0.0975711	0.0224388	5.21e-06	14573	Eubacteriumventriosumgroup	TRUE	reported	27G2qb	0.0795	textfile	0.00129578	18.9053	9.56e-06
rs35179274	14	51960625	T	C	-0.0627263	0.013786	5.76e-06	15287	Eubacteriumventriosumgroup	TRUE	reported	27G2qb	0.2435	textfile	0.00135243	20.6999	9.6e-06
rs66746423	1	109398264	T	C	0.0751501	0.0164978	6.11e-06	14578	Eubacteriumventriosumgroup	TRUE	reported	27G2qb	0.1561	textfile	0.00142131	20.7465	9.63e-06
rs72783037	16	60348381	A	C	0.0658926	0.0143747	6.55e-06	15286	Eubacteriumventriosumgroup	TRUE	reported	27G2qb	0.1869	textfile	0.00137273	21.0097	9.74e-06
rs6704822	2	203661779	G	A	0.0739179	0.0166705	6.62e-06	15289	Eubacteriumventriosumgroup	TRUE	reported	27G2qb	0.1163	textfile	0.0012843	19.6583	9.71e-06
rs66830358	3	171895485	A	T	0.0528752	0.0117972	6.87e-06	14913	Eubacteriumventriosumgroup	TRUE	reported	27G2qb	0.4175	textfile	0.00134522	20.0857	9.67e-06
rs9316536	13	51938576	G	T	-0.0817111	0.0183121	7.84e-06	15289	Eubacteriumventriosumgroup	TRUE	reported	27G2qb	0.1362	textfile	0.00130059	19.9081	9.77e-06
rs13082419	3	107736434	T	C	-0.0715522	0.016137	9.56e-06	14501	Eubacteriumventriosumgroup	TRUE	reported	27G2qb	0.17	textfile	0.00135399	19.6581	9.93e-06
rs17830032	20	57995506	A	G	-0.160597	0.0310515	2.39e-07	9527	Eubacteriumxylanophilumgroup	TRUE	reported	kuGrR9	0.0537	textfile	0.00279988	26.7437	8.32e-06
rs13239072	7	43566344	A	G	0.0687427	0.0142728	1.82e-06	13307	Eubacteriumxylanophilumgroup	TRUE	reported	kuGrR9	0.2753	textfile	0.00174019	23.1936	9.35e-06
rs79582700	17	66689958	G	C	-0.0951677	0.0199969	2.41e-06	13256	Eubacteriumxylanophilumgroup	TRUE	reported	kuGrR9	0.1074	textfile	0.00170569	22.6458	9.27e-06
rs10917203	1	22627266	C	A	0.0612633	0.0130917	3.15e-06	12930	Eubacteriumxylanophilumgroup	TRUE	reported	kuGrR9	0.335	textfile	0.00169074	21.8949	9.24e-06
rs112176119	16	73696771	T	C	-0.113455	0.0245762	3.33e-06	12199	Eubacteriumxylanophilumgroup	TRUE	reported	kuGrR9	0.0646	textfile	0.00174397	21.3084	9.22e-06
rs1999224	9	130498120	T	G	-0.0949051	0.0203503	3.75e-06	13309	Eubacteriumxylanophilumgroup	TRUE	reported	kuGrR9	0.0885	textfile	0.00163149	21.7457	9.2e-06
rs2213117	11	131009660	G	T	0.0877797	0.0189012	4.21e-06	12878	Eubacteriumxylanophilumgroup	TRUE	reported	kuGrR9	0.161	textfile	0.00167199	21.5646	9.41e-06
rs10140184	14	73181783	C	A	0.0576795	0.012599	4.96e-06	12930	Eubacteriumxylanophilumgroup	TRUE	reported	kuGrR9	0.4125	textfile	0.00161834	20.9558	9.38e-06
rs12980122	19	8255478	G	C	-0.108274	0.0238257	5.02e-06	12039	Eubacteriumxylanophilumgroup	TRUE	reported	kuGrR9	0.0845	textfile	0.00171245	20.6481	9.41e-06
rs2012708	16	84790559	G	A	0.0573202	0.0126905	6.53e-06	13306	Eubacteriumxylanophilumgroup	TRUE	reported	kuGrR9	0.3638	textfile	0.0015309	20.3983	9.75e-06
rs4654122	1	246780557	G	C	0.0553508	0.0123588	7.2e-06	13309	Eubacteriumxylanophilumgroup	TRUE	reported	kuGrR9	0.4394	textfile	0.00150486	20.0554	9.76e-06
rs75586835	4	87891938	G	A	-0.114498	0.0263455	9.39e-06	12550	Eubacteriumxylanophilumgroup	TRUE	reported	kuGrR9	0.0666	textfile	0.00150274	18.8847	9.89e-06
rs12320842	12	83502773	G	C	0.094833	0.0163962	7.57e-09	17638	Faecalibacterium	TRUE	reported	xaem9O	0.1322	textfile	0.00189303	33.4489	1.66e-06
rs1271565	14	64044097	T	C	-0.0576251	0.0119649	1.3e-06	17638	Faecalibacterium	TRUE	reported	xaem9O	0.2724	textfile	0.00131336	23.1929	9.3e-06
rs6910935	6	131587157	G	A	0.134864	0.0277032	1.38e-06	12640	Faecalibacterium	TRUE	reported	xaem9O	0.0537	textfile	0.00187142	23.6954	9.39e-06
rs75499067	16	6099863	T	C	0.227585	0.0465522	1.76e-06	4526	Faecalibacterium	TRUE	reported	xaem9O	0.0636	textfile	0.00525295	23.8899	9.52e-06
rs28376661	15	47404021	G	C	0.0504817	0.0109368	3.66e-06	18087	Faecalibacterium	TRUE	reported	xaem9O	0.3738	textfile	0.00117655	21.303	9.16e-06
rs9536330	13	53567017	C	T	-0.048317	0.010797	5.33e-06	18082	Faecalibacterium	TRUE	reported	xaem9O	0.4085	textfile	0.00110628	20.0237	9.57e-06
rs114946999	2	37125235	T	C	-0.0861565	0.01896	5.7e-06	15673	Faecalibacterium	TRUE	reported	xaem9O	0.0984	textfile	0.00131575	20.6463	9.58e-06
rs11776390	8	38593645	C	T	-0.078354	0.017183	6.4e-06	16718	Faecalibacterium	TRUE	reported	xaem9O	0.0895	textfile	0.00124222	20.7907	9.72e-06
rs10927394	1	245267339	T	G	-0.232262	0.0512364	7.02e-06	3495	Faecalibacterium	TRUE	reported	xaem9O	0.0268	textfile	0.00584529	20.5376	9.75e-06
rs2835874	21	39027901	C	T	-0.0866356	0.0196496	7.54e-06	17567	Faecalibacterium	TRUE	reported	xaem9O	0.0696	textfile	0.00110537	19.4374	9.66e-06
rs79656633	1	111036827	C	T	0.145631	0.0323019	8.14e-06	9080	Faecalibacterium	TRUE	reported	xaem9O	0.1054	textfile	0.00223354	20.3215	9.71e-06
rs12753492	1	14201546	C	A	0.0641305	0.0149933	8.8e-06	17525	Faecalibacterium	TRUE	reported	xaem9O	0.1491	textfile	0.00104285	18.2929	9.88e-06
rs61875484	10	128614990	G	C	0.0817953	0.018369	9.18e-06	16718	Faecalibacterium	TRUE	reported	xaem9O	0.0905	textfile	0.00118464	19.8259	9.85e-06
rs9852893	3	3556826	G	C	0.0657834	0.0129056	3.88e-07	14184	FamilyXIIIAD3011group	TRUE	reported	x7AH37	0.2565	textfile	0.00182844	25.9785	8.87e-06
rs62200412	20	4618639	T	C	-0.0800851	0.0163834	5.8e-07	13661	FamilyXIIIAD3011group	TRUE	reported	x7AH37	0.171	textfile	0.00174603	23.8908	9.76e-06
rs16840310	1	240694163	G	A	-0.0608052	0.0122149	6.75e-07	14201	FamilyXIIIAD3011group	TRUE	reported	x7AH37	0.3718	textfile	0.00174191	24.7765	9.57e-06
rs72730932	1	192019835	A	C	-0.0899559	0.0177107	6.89e-07	13102	FamilyXIIIAD3011group	TRUE	reported	x7AH37	0.164	textfile	0.00196516	25.7943	9.5e-06
rs12812672	12	18127597	C	T	-0.096065	0.020828	2.56e-06	13565	FamilyXIIIAD3011group	TRUE	reported	x7AH37	0.0736	textfile	0.00156579	21.2701	9.35e-06
rs62029761	16	16006242	G	A	0.128753	0.0276002	3.89e-06	9655	FamilyXIIIAD3011group	TRUE	reported	x7AH37	0.0676	textfile	0.00224885	21.757	9.29e-06
rs16940167	15	58683697	T	C	0.0732552	0.0159898	3.91e-06	14201	FamilyXIIIAD3011group	TRUE	reported	x7AH37	0.169	textfile	0.00147581	20.986	9.31e-06
rs17156849	7	28603985	A	G	-0.112891	0.0245292	4.19e-06	13352	FamilyXIIIAD3011group	TRUE	reported	x7AH37	0.0626	textfile	0.00158385	21.178	9.41e-06
rs11126423	2	74195551	T	C	0.0904399	0.0196301	5.91e-06	13735	FamilyXIIIAD3011group	TRUE	reported	x7AH37	0.1133	textfile	0.00154303	21.2232	9.54e-06
rs12911842	15	40047706	T	A	-0.0811976	0.0183335	6.91e-06	14125	FamilyXIIIAD3011group	TRUE	reported	x7AH37	0.1243	textfile	0.00138677	19.6125	9.71e-06
rs149302	5	14159925	C	T	-0.0645635	0.0143225	7.48e-06	14192	FamilyXIIIAD3011group	TRUE	reported	x7AH37	0.2127	textfile	0.00142979	20.3178	9.69e-06
rs739451	9	136678954	T	C	0.0649589	0.0147534	7.88e-06	14197	FamilyXIIIAD3011group	TRUE	reported	x7AH37	0.1759	textfile	0.00136365	19.3834	9.75e-06
rs9837139	3	29811865	G	A	0.10752	0.0240482	8.71e-06	13527	FamilyXIIIAD3011group	TRUE	reported	x7AH37	0.0815	textfile	0.00147561	19.9872	9.88e-06
rs9276029	6	32695336	G	A	-0.0811384	0.0185669	8.93e-06	13566	FamilyXIIIAD3011group	TRUE	reported	x7AH37	0.168	textfile	0.00140577	19.0947	9.86e-06
rs11736617	4	38917830	A	G	-0.0759493	0.0172101	9.02e-06	13778	FamilyXIIIAD3011group	TRUE	reported	x7AH37	0.1203	textfile	0.0014115	19.4724	9.86e-06
rs12049454	1	85228325	C	T	-0.0647298	0.0134065	1.17e-06	12748	FamilyXIIIUCG001	TRUE	reported	DVpMwN	0.3012	textfile	0.00182532	23.3081	9.23e-06
rs1426266	3	188224096	C	T	-0.0665521	0.0137151	1.25e-06	12751	FamilyXIIIUCG001	TRUE	reported	DVpMwN	0.2962	textfile	0.00184324	23.5429	9.34e-06
rs116979587	15	25151194	A	T	-0.121679	0.0260821	3.05e-06	11989	FamilyXIIIUCG001	TRUE	reported	DVpMwN	0.0706	textfile	0.00181207	21.7608	9.32e-06
rs7119679	11	94681786	A	G	-0.0809085	0.0174782	3.52e-06	12445	FamilyXIIIUCG001	TRUE	reported	DVpMwN	0.1501	textfile	0.00171891	21.4252	9.18e-06
rs76463770	3	45479090	G	A	0.19313	0.0419866	3.77e-06	5651	FamilyXIIIUCG001	TRUE	reported	DVpMwN	0.0517	textfile	0.00373017	21.1506	9.19e-06
rs62414802	6	76598635	T	C	-0.0611904	0.013457	4.29e-06	12750	FamilyXIIIUCG001	TRUE	reported	DVpMwN	0.2982	textfile	0.00161904	20.673	9.4e-06
rs3842897	1	183503664	A	G	-0.112639	0.0242751	5.2e-06	12407	FamilyXIIIUCG001	TRUE	reported	DVpMwN	0.0646	textfile	0.00173236	21.5272	9.57e-06
rs2276529	21	45153079	G	C	-0.0759406	0.0165099	5.36e-06	12748	FamilyXIIIUCG001	TRUE	reported	DVpMwN	0.1859	textfile	0.0016569	21.1539	9.56e-06
rs112362903	17	33761027	G	A	-0.149047	0.0333271	7.88e-06	8579	FamilyXIIIUCG001	TRUE	reported	DVpMwN	0.0427	textfile	0.00232596	19.9963	9.74e-06
rs8076666	17	78223817	G	A	0.088655	0.0198094	8.02e-06	12265	FamilyXIIIUCG001	TRUE	reported	DVpMwN	0.1362	textfile	0.00163037	20.0259	9.73e-06
rs12030302	1	77887835	G	A	-0.0692276	0.0137467	5.61e-07	10805	Flavonifractor	TRUE	reported	weQQtE	0.4911	textfile	0.00234163	25.356	9.65e-06
rs806808	10	32381186	C	T	0.0667272	0.0136557	1.18e-06	10801	Flavonifractor	TRUE	reported	weQQtE	0.4761	textfile	0.00220573	23.8723	9.22e-06
rs34066017	11	44849689	G	A	0.0764294	0.0159789	1.52e-06	10705	Flavonifractor	TRUE	reported	weQQtE	0.2455	textfile	0.00213261	22.8741	9.54e-06
rs11811696	1	237351354	C	T	-0.116063	0.0241012	2.07e-06	10221	Flavonifractor	TRUE	reported	weQQtE	0.1103	textfile	0.00226377	23.1859	9.4e-06
rs11642826	16	6696929	C	G	0.14686	0.0325191	6.65e-06	8151	Flavonifractor	TRUE	reported	weQQtE	0.0636	textfile	0.00249595	20.3904	9.71e-06
rs114873521	5	168218403	T	C	-0.130067	0.0294087	7.13e-06	9156	Flavonifractor	TRUE	reported	weQQtE	0.0765	textfile	0.00213181	19.5563	9.75e-06
rs6761463	2	50201547	C	G	-0.083392	0.0184596	8.11e-06	10805	Flavonifractor	TRUE	reported	weQQtE	0.165	textfile	0.00188521	20.4043	9.74e-06
rs12038887	1	102287083	G	C	0.0942719	0.0211646	9.37e-06	10583	Flavonifractor	TRUE	reported	weQQtE	0.1093	textfile	0.00187121	19.8364	9.9e-06
rs4378146	1	24927625	C	A	-0.0616691	0.0125259	7.2e-07	17384	Fusicatenibacter	TRUE	reported	uw5VZo	0.2416	textfile	0.0013924	24.2364	9.5e-06
rs704418	3	64252803	C	T	0.0739124	0.0151073	7.77e-07	16626	Fusicatenibacter	TRUE	reported	uw5VZo	0.1859	textfile	0.00143764	23.9337	9.15e-06
rs2132128	8	15360718	A	G	-0.0771914	0.0160344	1.08e-06	17370	Fusicatenibacter	TRUE	reported	uw5VZo	0.165	textfile	0.00133245	23.1729	9.45e-06
rs62353480	5	29595000	G	A	-0.0701397	0.0145589	1.57e-06	16119	Fusicatenibacter	TRUE	reported	uw5VZo	0.171	textfile	0.00143783	23.2069	9.46e-06
rs2025938	10	112177119	A	G	-0.0967298	0.0205426	2.99e-06	15626	Fusicatenibacter	TRUE	reported	uw5VZo	0.0765	textfile	0.00141693	22.1695	9.29e-06
rs3303	10	120447429	C	T	-0.0953657	0.020407	3.94e-06	16877	Fusicatenibacter	TRUE	reported	uw5VZo	0.0765	textfile	0.00129232	21.8361	9.34e-06
rs2039204	9	130371107	A	T	-0.0497414	0.0107941	3.94e-06	17383	Fusicatenibacter	TRUE	reported	uw5VZo	0.4314	textfile	0.00122013	21.233	9.32e-06
rs62187631	2	226649570	C	T	-0.0710571	0.015924	4.55e-06	16522	Fusicatenibacter	TRUE	reported	uw5VZo	0.1402	textfile	0.00120372	19.9094	9.5e-06
rs8063430	16	73821805	C	T	-0.104026	0.022217	4.93e-06	15552	Fusicatenibacter	TRUE	reported	uw5VZo	0.0596	textfile	0.00140773	21.9211	9.42e-06
rs1864685	17	70721782	C	A	-0.0494799	0.0108105	4.96e-06	17374	Fusicatenibacter	TRUE	reported	uw5VZo	0.4652	textfile	0.00120433	20.9468	9.36e-06
rs60254196	7	148856720	G	A	-0.0492427	0.0109365	5.47e-06	16978	Fusicatenibacter	TRUE	reported	uw5VZo	0.5408	textfile	0.00119268	20.2711	9.58e-06
rs167879	20	55937366	T	C	-0.0659543	0.0148763	5.87e-06	16542	Fusicatenibacter	TRUE	reported	uw5VZo	0.167	textfile	0.00118685	19.6538	9.58e-06
rs6515626	20	25257001	A	G	0.141575	0.0313559	7.29e-06	7796	Fusicatenibacter	TRUE	reported	uw5VZo	0.0616	textfile	0.00260813	20.3809	9.76e-06
rs9905659	17	70697344	A	G	-0.061617	0.0136576	7.31e-06	17384	Fusicatenibacter	TRUE	reported	uw5VZo	0.1879	textfile	0.00116949	20.3518	9.73e-06
rs10439674	21	42681392	G	A	-0.0572129	0.0130007	7.68e-06	17381	Fusicatenibacter	TRUE	reported	uw5VZo	0.2018	textfile	0.00111301	19.3645	9.69e-06
rs8028026	15	88353215	G	A	-0.0792146	0.0180505	8.06e-06	16522	Fusicatenibacter	TRUE	reported	uw5VZo	0.0915	textfile	0.0011643	19.2566	9.72e-06
rs73103914	12	58658311	G	A	-0.0597324	0.0134458	8.3e-06	17384	Fusicatenibacter	TRUE	reported	uw5VZo	0.1779	textfile	0.00113398	19.7333	9.72e-06
rs792108	2	5532793	C	T	-0.0508345	0.0113843	8.5e-06	16978	Fusicatenibacter	TRUE	reported	uw5VZo	0.3539	textfile	0.00117302	19.9366	9.81e-06
rs206581	18	10370596	G	A	-0.0568339	0.0127894	8.96e-06	17384	Fusicatenibacter	TRUE	reported	uw5VZo	0.2087	textfile	0.00113467	19.7453	9.85e-06
rs76287110	3	187450354	T	A	-0.242965	0.0466177	1.67e-07	3483	Gordonibacter	TRUE	reported	fwJbry	0.0706	textfile	0.00773851	27.1479	7.1e-06
rs7294633	12	29024534	T	C	0.12867	0.0249946	3.44e-07	3723	Gordonibacter	TRUE	reported	fwJbry	0.3509	textfile	0.00706786	26.4867	8.36e-06
rs7220558	17	10148653	T	A	0.116884	0.0234834	6.71e-07	3723	Gordonibacter	TRUE	reported	fwJbry	0.4324	textfile	0.00661024	24.7604	9.6e-06
rs72714787	4	136768501	A	C	0.181405	0.0377102	1.43e-06	3723	Gordonibacter	TRUE	reported	fwJbry	0.1044	textfile	0.00617727	23.1285	9.32e-06
rs322296	7	136937189	A	G	0.17869	0.037722	4.02e-06	3595	Gordonibacter	TRUE	reported	fwJbry	0.1193	textfile	0.0062031	22.4268	9.38e-06
rs16955299	17	52957210	A	G	-0.196423	0.0433538	6.37e-06	3572	Gordonibacter	TRUE	reported	fwJbry	0.0835	textfile	0.00571387	20.5157	9.71e-06
rs71545975	7	47144505	G	A	-0.153972	0.0338918	7.04e-06	3556	Gordonibacter	TRUE	reported	fwJbry	0.173	textfile	0.00577059	20.6277	9.75e-06
rs3765837	1	210628449	G	T	-0.190729	0.0433608	7.17e-06	3556	Gordonibacter	TRUE	reported	fwJbry	0.0785	textfile	0.0054115	19.3371	9.73e-06
rs768830	7	18970607	A	G	0.149852	0.0333315	7.76e-06	3723	Gordonibacter	TRUE	reported	fwJbry	0.1292	textfile	0.00539976	20.2016	9.72e-06
rs72939513	1	83136096	G	A	-0.21399	0.0490592	7.98e-06	3435	Gordonibacter	TRUE	reported	fwJbry	0.0537	textfile	0.00550832	19.0148	9.74e-06
rs35042269	4	8142607	A	C	-0.180293	0.0403296	8.11e-06	3595	Gordonibacter	TRUE	reported	fwJbry	0.1889	textfile	0.00552842	19.974	9.73e-06
rs61934597	12	131024079	T	C	-0.172495	0.0388567	8.37e-06	3684	Gordonibacter	TRUE	reported	fwJbry	0.0755	textfile	0.00532087	19.6962	9.75e-06
rs13412653	2	30158494	C	A	0.107597	0.0239228	8.61e-06	3723	Gordonibacter	TRUE	reported	fwJbry	0.3539	textfile	0.00540424	20.2184	9.84e-06
rs4596722	9	88787144	G	A	0.102908	0.0231571	9.06e-06	3723	Gordonibacter	TRUE	reported	fwJbry	0.4761	textfile	0.00527645	19.7378	9.88e-06
rs117347059	7	129433205	C	G	-0.128261	0.0285123	9.17e-06	3684	Gordonibacter	TRUE	reported	fwJbry	0.2068	textfile	0.00546295	20.2251	9.87e-06
rs9382510	6	55448491	T	C	-0.093521	0.0172649	7.12e-08	9117	Haemophilus	TRUE	reported	1EBbmS	0.2455	textfile	0.00320808	29.3358	4.95e-06
rs12191680	6	129224488	G	C	0.106544	0.0200323	1.47e-07	9115	Haemophilus	TRUE	reported	1EBbmS	0.165	textfile	0.00309383	28.2815	7.03e-06
rs111582866	16	48742489	A	G	-0.124265	0.026016	1.27e-06	8370	Haemophilus	TRUE	reported	1EBbmS	0.1014	textfile	0.00271839	22.8095	9.35e-06
rs9328464	6	8350917	C	T	0.0723095	0.0148799	1.42e-06	9119	Haemophilus	TRUE	reported	1EBbmS	0.492	textfile	0.00258296	23.6098	9.33e-06
rs78909003	9	105650242	C	T	-0.246256	0.0503924	1.67e-06	3559	Haemophilus	TRUE	reported	1EBbmS	0.0497	textfile	0.00666516	23.867	9.47e-06
rs76022354	10	94306385	T	C	0.244638	0.0505504	1.83e-06	3618	Haemophilus	TRUE	reported	1EBbmS	0.0328	textfile	0.0064317	23.4076	9.34e-06
rs35509	12	115493337	A	G	0.128249	0.0268779	2.01e-06	8430	Haemophilus	TRUE	reported	1EBbmS	0.0785	textfile	0.0026935	22.7622	9.56e-06
rs9895850	17	64535013	C	T	-0.192957	0.0416755	2.14e-06	4592	Haemophilus	TRUE	reported	1EBbmS	0.0497	textfile	0.00464658	21.4274	9.5e-06
rs9574096	13	36104947	T	A	-0.0736375	0.0155227	2.18e-06	9118	Haemophilus	TRUE	reported	1EBbmS	0.3618	textfile	0.00246202	22.4992	9.38e-06
rs4822728	22	26891808	C	T	0.0705861	0.0151388	3.48e-06	9119	Haemophilus	TRUE	reported	1EBbmS	0.4374	textfile	0.00237835	21.7351	9.17e-06
rs10781340	9	78752170	A	G	0.0948915	0.0203221	4.32e-06	9037	Haemophilus	TRUE	reported	1EBbmS	0.166	textfile	0.00240684	21.7983	9.41e-06
rs56310940	7	24360361	C	G	-0.108393	0.0247052	7.23e-06	9119	Haemophilus	TRUE	reported	1EBbmS	0.0825	textfile	0.00210652	19.2457	9.74e-06
rs10840326	11	9951672	G	C	-0.0677384	0.0151463	7.37e-06	8888	Haemophilus	TRUE	reported	1EBbmS	0.4433	textfile	0.00224532	19.9968	9.71e-06
rs12876183	13	85114550	A	T	0.0749201	0.016711	9.62e-06	9110	Haemophilus	TRUE	reported	1EBbmS	0.2753	textfile	0.00220149	20.0955	9.94e-06
rs761624	6	163603171	G	C	0.0959801	0.0179537	1.38e-07	7706	Holdemanella	TRUE	reported	PMV6aa	0.3082	textfile	0.00369502	28.572	7.04e-06
rs607782	6	4148609	C	T	-0.0854214	0.0172515	7.19e-07	7456	Holdemanella	TRUE	reported	PMV6aa	0.3817	textfile	0.00327754	24.5111	9.57e-06
rs73011279	19	15020095	C	T	-0.0961669	0.0199336	1.36e-06	7456	Holdemanella	TRUE	reported	PMV6aa	0.2078	textfile	0.00311185	23.2681	9.38e-06
rs75764681	10	4494630	C	T	-0.283103	0.0598999	1.94e-06	3003	Holdemanella	TRUE	reported	PMV6aa	0.0626	textfile	0.0073835	22.3227	9.49e-06
rs4541991	9	105004835	C	T	-0.0927334	0.0194435	2.1e-06	7657	Holdemanella	TRUE	reported	PMV6aa	0.2356	textfile	0.00296195	22.7411	9.46e-06
rs8113760	19	43851935	A	G	0.078999	0.01734	4.62e-06	7456	Holdemanella	TRUE	reported	PMV6aa	0.3519	textfile	0.00277606	20.7504	9.53e-06
rs12513188	4	71000791	A	G	0.0903906	0.0195276	4.65e-06	7700	Holdemanella	TRUE	reported	PMV6aa	0.2217	textfile	0.00277492	21.4208	9.56e-06
rs34187114	8	138623633	A	C	-0.104505	0.022601	5.13e-06	7704	Holdemanella	TRUE	reported	PMV6aa	0.166	textfile	0.00276759	21.3752	9.5e-06
rs1830029	7	14728950	G	C	-0.0954096	0.021093	5.35e-06	7456	Holdemanella	TRUE	reported	PMV6aa	0.1799	textfile	0.00273659	20.4545	9.58e-06
rs62113381	19	7668225	C	T	-0.105447	0.0232029	5.54e-06	7310	Holdemanella	TRUE	reported	PMV6aa	0.159	textfile	0.00281736	20.6474	9.57e-06
rs35228298	3	85392882	A	G	0.0934832	0.0202886	7.3e-06	7456	Holdemanella	TRUE	reported	PMV6aa	0.2465	textfile	0.00283938	21.225	9.75e-06
rs1926302	1	65153340	A	G	-0.107972	0.0231421	7.5e-06	7702	Holdemanella	TRUE	reported	PMV6aa	0.1531	textfile	0.0028183	21.7622	9.64e-06
rs17586763	13	50932063	C	T	-0.227285	0.0510135	7.72e-06	3817	Holdemanella	TRUE	reported	PMV6aa	0.0179	textfile	0.00517363	19.84	9.7e-06
rs12415649	10	125021315	C	G	0.0839384	0.0190567	7.88e-06	7662	Holdemanella	TRUE	reported	PMV6aa	0.2376	textfile	0.00252573	19.396	9.74e-06
rs1867876	11	18768068	C	T	0.0842919	0.0162192	2.74e-07	9109	Holdemania	TRUE	reported	ieA7r1	0.2942	textfile	0.00295636	27.0034	7.63e-06
rs9500080	6	105737322	T	C	0.0926764	0.0178886	4.09e-07	9106	Holdemania	TRUE	reported	ieA7r1	0.2346	textfile	0.00293886	26.8343	9.21e-06
rs6133067	20	3839754	C	T	0.0910829	0.0178561	5.17e-07	8863	Holdemania	TRUE	reported	ieA7r1	0.3111	textfile	0.00292716	26.0137	9.54e-06
rs77293403	5	77388406	G	A	0.164556	0.0341775	1.77e-06	7585	Holdemania	TRUE	reported	ieA7r1	0.0457	textfile	0.00304698	23.1758	9.44e-06
rs116500994	13	81685543	T	G	-0.13755	0.0293386	2.34e-06	8432	Holdemania	TRUE	reported	ieA7r1	0.0517	textfile	0.00260006	21.9757	9.35e-06
rs150096134	12	39589195	A	T	0.162139	0.0332089	2.38e-06	6906	Holdemania	TRUE	reported	ieA7r1	0.0626	textfile	0.00343988	23.8309	9.25e-06
rs41438744	14	102553414	G	C	-0.12487	0.027013	2.44e-06	8839	Holdemania	TRUE	reported	ieA7r1	0.0726	textfile	0.0024117	21.3637	9.18e-06
rs111745969	15	93110222	G	A	0.120677	0.0265781	3.71e-06	8233	Holdemania	TRUE	reported	ieA7r1	0.0795	textfile	0.00249779	20.6108	9.19e-06
rs55888180	17	76443497	G	C	0.128671	0.0282795	5.89e-06	8464	Holdemania	TRUE	reported	ieA7r1	0.0875	textfile	0.00243996	20.6974	9.56e-06
rs9529719	13	70856516	C	T	0.074038	0.0160494	5.97e-06	9107	Holdemania	TRUE	reported	ieA7r1	0.325	textfile	0.00233131	21.2762	9.57e-06
rs80149660	10	129908282	T	C	-0.232987	0.0519183	6.04e-06	3283	Holdemania	TRUE	reported	ieA7r1	0.0586	textfile	0.00609673	20.1261	9.62e-06
rs11080063	17	26789271	A	G	-0.0665238	0.0149837	6.67e-06	9103	Holdemania	TRUE	reported	ieA7r1	0.4662	textfile	0.00216068	19.7069	9.71e-06
rs4146507	5	106209093	T	C	0.079488	0.0177002	7.23e-06	9108	Holdemania	TRUE	reported	ieA7r1	0.2217	textfile	0.00220934	20.1628	9.74e-06
rs73139538	7	63323145	A	G	-0.148594	0.0327469	7.77e-06	8095	Holdemania	TRUE	reported	ieA7r1	0.0527	textfile	0.00253711	20.5851	9.73e-06
rs967319	3	60615680	C	T	0.0788638	0.0176744	8.38e-06	9108	Holdemania	TRUE	reported	ieA7r1	0.2465	textfile	0.0021812	19.9054	9.75e-06
rs10885477	10	115332413	C	T	-0.135137	0.0301894	8.6e-06	8690	Holdemania	TRUE	reported	ieA7r1	0.0616	textfile	0.00230047	20.0325	9.84e-06
rs113593397	8	123973840	G	A	-0.128935	0.0282526	9.36e-06	8296	Holdemania	TRUE	reported	ieA7r1	0.1024	textfile	0.00250417	20.8218	9.9e-06
rs12701617	7	38292857	G	A	-0.0660617	0.0149427	9.52e-06	9106	Holdemania	TRUE	reported	ieA7r1	0.4583	textfile	0.00214182	19.541	9.91e-06
rs901099	11	77901287	G	T	-0.12718	0.0250924	6.53e-07	3647	Howardella	TRUE	reported	XZF0Br	0.3121	textfile	0.0069947	25.6753	9.61e-06
rs17167098	7	133154356	A	G	-0.169366	0.0352068	1.12e-06	3586	Howardella	TRUE	reported	XZF0Br	0.1133	textfile	0.00641201	23.1289	9.27e-06
rs1484873	18	43206985	G	A	-0.227831	0.046335	2.56e-06	3608	Howardella	TRUE	reported	XZF0Br	0.0686	textfile	0.00665641	24.1639	9.33e-06
rs609430	4	169178315	G	T	-0.112045	0.0239328	3.34e-06	3798	Howardella	TRUE	reported	XZF0Br	0.339	textfile	0.00573782	21.9065	9.18e-06
rs672217	18	60125134	A	G	0.164146	0.0349993	3.52e-06	3611	Howardella	TRUE	reported	XZF0Br	0.1412	textfile	0.00605447	21.9837	9.17e-06
rs12452946	17	17253288	G	A	-0.105833	0.0228941	3.8e-06	3800	Howardella	TRUE	reported	XZF0Br	0.501	textfile	0.00559213	21.3584	9.21e-06
rs61771805	1	72972799	T	A	-0.136779	0.0296811	4.03e-06	3612	Howardella	TRUE	reported	XZF0Br	0.1869	textfile	0.00584498	21.2244	9.39e-06
rs36081916	7	93527414	C	T	-0.18123	0.0402987	4.7e-06	3216	Howardella	TRUE	reported	XZF0Br	0.1113	textfile	0.00624939	20.2119	9.56e-06
rs10048062	15	98476920	T	C	-0.147352	0.0336531	8.59e-06	3800	Howardella	TRUE	reported	XZF0Br	0.1074	textfile	0.00501988	19.1617	9.84e-06
rs3791893	2	218819396	G	A	0.147035	0.034023	9.5e-06	3795	Howardella	TRUE	reported	XZF0Br	0.1233	textfile	0.00489727	18.6668	9.91e-06
rs2154047	14	95452797	A	C	-0.192557	0.0420093	9.97e-06	3623	Howardella	TRUE	reported	XZF0Br	0.0676	textfile	0.00576564	20.9985	9.99e-06
rs13128780	4	166058998	C	T	-0.149725	0.0312777	1.75e-06	3999	Hungatella	TRUE	reported	QJkyKb	0.1451	textfile	0.00569753	22.9035	9.5e-06
rs72759041	15	89577376	T	G	-0.126025	0.0282242	3.86e-06	3910	Hungatella	TRUE	reported	QJkyKb	0.2346	textfile	0.00507322	19.9272	9.29e-06
rs17092615	14	95973619	A	G	0.152235	0.0337867	7.38e-06	4009	Hungatella	TRUE	reported	QJkyKb	0.1243	textfile	0.00503854	20.2917	9.67e-06
rs10044993	5	58424440	A	C	0.139547	0.0316748	8.07e-06	4209	Hungatella	TRUE	reported	QJkyKb	0.1173	textfile	0.00459025	19.4002	9.72e-06
rs13249325	8	14853525	G	T	-0.100023	0.0225883	9.69e-06	4209	Hungatella	TRUE	reported	QJkyKb	0.3668	textfile	0.00463693	19.5984	9.96e-06
rs10805326	4	14324623	A	G	0.0775151	0.0139665	3.55e-08	12303	Intestinibacter	TRUE	reported	ZwFFl0	0.2783	textfile	0.00249748	30.7984	3.88e-06
rs4327025	15	92446683	A	G	-0.0810346	0.0154397	1.64e-07	12303	Intestinibacter	TRUE	reported	ZwFFl0	0.1948	textfile	0.002234	27.5419	7.17e-06
rs16938435	9	21502923	C	T	-0.112189	0.0235439	1.8e-06	12303	Intestinibacter	TRUE	reported	ZwFFl0	0.0606	textfile	0.00184216	22.7023	9.31e-06
rs478972	11	125663184	C	T	-0.142681	0.0297116	1.82e-06	10333	Intestinibacter	TRUE	reported	ZwFFl0	0.0596	textfile	0.00222682	23.0566	9.32e-06
rs118030283	16	5993076	A	G	-0.151829	0.0324471	2.67e-06	8830	Intestinibacter	TRUE	reported	ZwFFl0	0.0378	textfile	0.00247355	21.8907	9.38e-06
rs6875660	5	159686256	T	C	0.0890455	0.0193905	3.06e-06	12293	Intestinibacter	TRUE	reported	ZwFFl0	0.1233	textfile	0.00171255	21.0851	9.33e-06
rs2702387	4	179361262	G	A	0.0608559	0.0132145	4.26e-06	12291	Intestinibacter	TRUE	reported	ZwFFl0	0.3519	textfile	0.00172252	21.2046	9.37e-06
rs11109097	12	97928437	T	C	0.0624272	0.0138539	5.49e-06	11886	Intestinibacter	TRUE	reported	ZwFFl0	0.3121	textfile	0.0017054	20.3016	9.58e-06
rs447950	5	148846426	G	A	0.0628342	0.0136652	5.64e-06	12303	Intestinibacter	TRUE	reported	ZwFFl0	0.2992	textfile	0.00171554	21.1391	9.55e-06
rs9348442	6	10303945	T	C	0.099082	0.0221625	6.26e-06	12303	Intestinibacter	TRUE	reported	ZwFFl0	0.0875	textfile	0.00162194	19.9839	9.69e-06
rs6062862	20	61325223	G	A	0.0924508	0.0204658	6.68e-06	12189	Intestinibacter	TRUE	reported	ZwFFl0	0.0944	textfile	0.00167136	20.4029	9.69e-06
rs2098844	11	127703160	T	C	-0.0575295	0.0128416	6.79e-06	12291	Intestinibacter	TRUE	reported	ZwFFl0	0.4245	textfile	0.00163024	20.0667	9.71e-06
rs62430350	6	170918194	C	T	0.151096	0.0351476	6.84e-06	7650	Intestinibacter	TRUE	reported	ZwFFl0	0.0577	textfile	0.00240992	18.4756	9.69e-06
rs893394	2	20054971	A	G	0.0583322	0.0130729	7.85e-06	11886	Intestinibacter	TRUE	reported	ZwFFl0	0.4195	textfile	0.00167227	19.9066	9.77e-06
rs68093214	3	70657785	T	C	0.0662258	0.0149877	9.26e-06	11886	Intestinibacter	TRUE	reported	ZwFFl0	0.2575	textfile	0.00163996	19.5213	9.89e-06
rs12226153	11	94364293	G	A	-0.151142	0.0306922	5.12e-07	9023	Intestinimonas	TRUE	reported	k2jVG0	0.0616	textfile	0.0026804	24.2449	9.56e-06
rs11258178	10	13124513	G	A	0.0660742	0.0134139	6.98e-07	11766	Intestinimonas	TRUE	reported	k2jVG0	0.4145	textfile	0.00205793	24.2595	9.46e-06
rs716604	2	6514088	G	A	0.0818068	0.0165992	8.57e-07	12090	Intestinimonas	TRUE	reported	k2jVG0	0.1879	textfile	0.00200496	24.2846	9.24e-06
rs4784055	16	58818770	C	T	-0.175324	0.038599	8.72e-07	3193	Intestinimonas	TRUE	reported	k2jVG0	0.0557	textfile	0.00641998	20.6185	9.02e-06
rs2930225	16	85327902	T	G	0.0729524	0.0152948	1.35e-06	12003	Intestinimonas	TRUE	reported	k2jVG0	0.2584	textfile	0.00189181	22.7466	9.35e-06
rs2731794	5	17209391	T	C	0.120632	0.0257529	1.92e-06	11079	Intestinimonas	TRUE	reported	k2jVG0	0.0596	textfile	0.00197657	21.9379	9.54e-06
rs10262702	7	66890843	C	T	0.0918017	0.0194885	2.06e-06	11766	Intestinimonas	TRUE	reported	k2jVG0	0.1292	textfile	0.00188234	22.1857	9.47e-06
rs12566247	1	43767569	A	T	0.0637084	0.0135355	2.19e-06	12076	Intestinimonas	TRUE	reported	k2jVG0	0.3479	textfile	0.00183115	22.1498	9.34e-06
rs62240188	3	10611142	A	G	0.130074	0.0267179	2.2e-06	10252	Intestinimonas	TRUE	reported	k2jVG0	0.0686	textfile	0.00230655	23.6968	9.28e-06
rs7170984	15	93819735	C	T	-0.0658116	0.0140767	2.98e-06	12090	Intestinimonas	TRUE	reported	k2jVG0	0.2903	textfile	0.00180464	21.8539	9.31e-06
rs1859797	7	22007303	A	G	0.060368	0.0131793	4.12e-06	11766	Intestinimonas	TRUE	reported	k2jVG0	0.504	textfile	0.00178004	20.9777	9.41e-06
rs72982915	2	140898088	T	C	0.183158	0.0402743	4.91e-06	5591	Intestinimonas	TRUE	reported	k2jVG0	0.0457	textfile	0.00368556	20.6748	9.46e-06
rs17067892	8	3763540	T	C	0.107194	0.0250013	6.38e-06	11544	Intestinimonas	TRUE	reported	k2jVG0	0.0765	textfile	0.00158988	18.3797	9.71e-06
rs994794	4	114608814	C	G	-0.141905	0.0315074	7.31e-06	9250	Intestinimonas	TRUE	reported	k2jVG0	0.0398	textfile	0.00218815	20.2804	9.72e-06
rs4113676	20	6218922	C	A	-0.218507	0.0490152	7.42e-06	3170	Intestinimonas	TRUE	reported	k2jVG0	0.0616	textfile	0.00623011	19.8607	9.68e-06
rs2276760	3	150620956	G	A	-0.0685233	0.0152546	7.84e-06	12081	Intestinimonas	TRUE	reported	k2jVG0	0.2197	textfile	0.00166744	20.1746	9.77e-06
rs6934519	6	67200802	T	C	0.0692373	0.0151154	8.57e-06	12089	Intestinimonas	TRUE	reported	k2jVG0	0.2753	textfile	0.00173261	20.9784	9.85e-06
rs62427239	6	155737906	A	C	0.162658	0.0367647	9.41e-06	6385	Intestinimonas	TRUE	reported	k2jVG0	0.0457	textfile	0.00305632	19.5683	9.9e-06
rs1000888	13	23343542	G	C	-0.0585038	0.013219	9.71e-06	12090	Intestinimonas	TRUE	reported	k2jVG0	0.3956	textfile	0.00161749	19.5838	9.96e-06
rs9823439	3	17187502	C	T	-0.0581947	0.0131455	9.86e-06	11766	Intestinimonas	TRUE	reported	k2jVG0	0.4414	textfile	0.00166289	19.5948	9.94e-06
rs6112314	20	19300846	C	A	-0.0561715	0.0108174	2.43e-07	17842	Lachnoclostridium	TRUE	reported	onFTnc	0.3966	textfile	0.00150899	26.961	8.09e-06
rs62285313	3	177470032	G	A	0.0864203	0.0181565	1.58e-06	16991	Lachnoclostridium	TRUE	reported	onFTnc	0.0855	textfile	0.00133158	22.6524	9.41e-06
rs615997	3	23037786	C	T	0.0511752	0.0106491	2.03e-06	17911	Lachnoclostridium	TRUE	reported	onFTnc	0.499	textfile	0.00128771	23.0913	9.59e-06
rs61915992	12	28169306	T	A	0.0803876	0.0172209	2.67e-06	16773	Lachnoclostridium	TRUE	reported	onFTnc	0.1233	textfile	0.00129746	21.7879	9.35e-06
rs78068103	17	13816159	G	A	0.0886199	0.0194248	3.67e-06	17477	Lachnoclostridium	TRUE	reported	onFTnc	0.0915	textfile	0.0011895	20.8113	9.17e-06
rs789029	18	1053252	T	C	-0.0641289	0.0137974	3.75e-06	17922	Lachnoclostridium	TRUE	reported	onFTnc	0.1889	textfile	0.00120393	21.6005	9.19e-06
rs4738679	8	59370320	A	G	-0.0520267	0.011404	4.42e-06	17921	Lachnoclostridium	TRUE	reported	onFTnc	0.3648	textfile	0.00116003	20.8106	9.45e-06
rs72829893	17	46694541	T	G	0.117472	0.0268103	5.58e-06	12404	Lachnoclostridium	TRUE	reported	onFTnc	0.0656	textfile	0.00154538	19.1954	9.58e-06
rs1997204	12	102046595	C	T	-0.108075	0.0242022	5.97e-06	14138	Lachnoclostridium	TRUE	reported	onFTnc	0.0527	textfile	0.00140844	19.9378	9.56e-06
rs1031599	3	66725825	T	G	-0.078627	0.0175644	6.31e-06	17398	Lachnoclostridium	TRUE	reported	onFTnc	0.0845	textfile	0.00115047	20.0367	9.69e-06
rs3821998	4	38694566	A	C	-0.0864066	0.0192519	6.72e-06	17920	Lachnoclostridium	TRUE	reported	onFTnc	0.0885	textfile	0.00112284	20.1417	9.71e-06
rs2385421	18	19743455	G	A	0.0746186	0.0180734	7.14e-06	17903	Lachnoclostridium	TRUE	reported	onFTnc	0.1044	textfile	0.000951206	17.0438	9.73e-06
rs62028349	16	27217620	C	G	0.0469989	0.0105971	9.17e-06	17922	Lachnoclostridium	TRUE	reported	onFTnc	0.505	textfile	0.00109632	19.6677	9.86e-06
rs12566975	1	185091351	C	T	-0.0468097	0.0105787	9.57e-06	17921	Lachnoclostridium	TRUE	reported	onFTnc	0.493	textfile	0.00109137	19.5776	9.93e-06
rs1528479	2	167244051	A	G	-0.0497798	0.0111919	9.64e-06	17477	Lachnoclostridium	TRUE	reported	onFTnc	0.3698	textfile	0.00113068	19.781	9.95e-06
rs13157098	5	176802250	G	A	-0.0768058	0.0155312	5.99e-07	15947	Lachnospira	TRUE	reported	4jJMrO	0.167	textfile	0.00153121	24.4525	9.86e-06
rs4923324	11	25962890	A	G	-0.0617321	0.0133387	2.44e-06	16490	Lachnospira	TRUE	reported	4jJMrO	0.2386	textfile	0.00129722	21.4163	9.16e-06
rs4686798	3	186445436	C	T	0.0531826	0.0113747	2.74e-06	16497	Lachnospira	TRUE	reported	4jJMrO	0.3857	textfile	0.00132335	21.8576	9.24e-06
rs56791201	2	57701660	C	T	0.051823	0.0110697	2.93e-06	16486	Lachnospira	TRUE	reported	4jJMrO	0.4573	textfile	0.00132765	21.9141	9.29e-06
rs2326833	6	6893668	G	C	-0.078495	0.017109	4.6e-06	15632	Lachnospira	TRUE	reported	4jJMrO	0.1252	textfile	0.00134473	21.0464	9.52e-06
rs159484	4	111995627	A	G	0.0794668	0.0176999	6.68e-06	16487	Lachnospira	TRUE	reported	4jJMrO	0.1133	textfile	0.00122112	20.1548	9.68e-06
rs2520509	12	91006514	G	A	0.0519063	0.011578	7.42e-06	16500	Lachnospira	TRUE	reported	4jJMrO	0.3181	textfile	0.00121664	20.0966	9.68e-06
rs7249113	19	2571232	A	G	0.0679483	0.0133496	3.72e-07	13534	LachnospiraceaeFCS020group	TRUE	reported	lkCyUA	0.2813	textfile	0.00191058	25.9034	8.76e-06
rs9788306	13	40419314	T	C	-0.062804	0.0130744	1.39e-06	13772	LachnospiraceaeFCS020group	TRUE	reported	lkCyUA	0.2843	textfile	0.00167265	23.071	9.42e-06
rs1363769	19	17865305	C	T	-0.200628	0.0449372	1.58e-06	3555	LachnospiraceaeFCS020group	TRUE	reported	lkCyUA	0.0328	textfile	0.00557577	19.9218	9.38e-06
rs72793667	2	53946431	G	A	-0.116881	0.0246589	1.63e-06	12396	LachnospiraceaeFCS020group	TRUE	reported	lkCyUA	0.0835	textfile	0.00180913	22.463	9.52e-06
rs12078956	1	35328576	G	C	0.106101	0.0222904	2.15e-06	13101	LachnospiraceaeFCS020group	TRUE	reported	lkCyUA	0.1213	textfile	0.00172642	22.6535	9.38e-06
rs113859143	5	109403564	C	G	-0.108906	0.0242055	2.55e-06	13238	LachnospiraceaeFCS020group	TRUE	reported	lkCyUA	0.0845	textfile	0.00152684	20.2401	9.38e-06
rs35035870	11	3248876	C	T	-0.190615	0.0414403	2.62e-06	5642	LachnospiraceaeFCS020group	TRUE	reported	lkCyUA	0.0358	textfile	0.00373604	21.1503	9.33e-06
rs10093861	8	121244406	A	G	-0.0568869	0.0121152	3.06e-06	13772	LachnospiraceaeFCS020group	TRUE	reported	lkCyUA	0.498	textfile	0.00159835	22.0445	9.31e-06
rs369444	16	23631307	G	C	0.125481	0.0259008	3.15e-06	12465	LachnospiraceaeFCS020group	TRUE	reported	lkCyUA	0.0636	textfile	0.00187942	23.4673	9.22e-06
rs2862811	3	165996415	C	T	0.0564927	0.0121736	3.92e-06	13772	LachnospiraceaeFCS020group	TRUE	reported	lkCyUA	0.4543	textfile	0.00156124	21.532	9.3e-06
rs9919338	1	118425334	C	G	-0.0553339	0.0120621	4.91e-06	13768	LachnospiraceaeFCS020group	TRUE	reported	lkCyUA	0.4364	textfile	0.00152616	21.0413	9.44e-06
rs2322265	4	166588085	T	C	-0.0666305	0.0141577	5.21e-06	13772	LachnospiraceaeFCS020group	TRUE	reported	lkCyUA	0.2555	textfile	0.00160572	22.1463	9.55e-06
rs1254846	10	44346094	A	G	0.105963	0.0232501	5.6e-06	13172	LachnospiraceaeFCS020group	TRUE	reported	lkCyUA	0.0915	textfile	0.00157442	20.7677	9.59e-06
rs3999074	10	65563647	T	G	-0.0550587	0.0121847	6.55e-06	13772	LachnospiraceaeFCS020group	TRUE	reported	lkCyUA	0.4781	textfile	0.00148041	20.4155	9.73e-06
rs9308097	4	165786478	G	A	0.055381	0.0123659	7.47e-06	13542	LachnospiraceaeFCS020group	TRUE	reported	lkCyUA	0.4523	textfile	0.00147891	20.0541	9.68e-06
rs4452603	6	71966268	G	T	0.0604208	0.0135965	8.98e-06	13487	LachnospiraceaeFCS020group	TRUE	reported	lkCyUA	0.2863	textfile	0.00146208	19.745	9.85e-06
rs6116753	20	5330700	A	G	0.0994748	0.0209139	2.92e-06	6278	LachnospiraceaeNC2004group	TRUE	reported	5y32nq	0.2396	textfile	0.00359064	22.616	9.27e-06
rs12127733	1	234157721	A	G	0.115182	0.0246006	3.11e-06	6226	LachnospiraceaeNC2004group	TRUE	reported	5y32nq	0.1779	textfile	0.00350863	21.9146	9.28e-06
rs3756315	5	149544722	G	A	-0.0883469	0.0188397	3.33e-06	6328	LachnospiraceaeNC2004group	TRUE	reported	5y32nq	0.339	textfile	0.00346308	21.9836	9.2e-06
rs1331592	9	122239986	G	C	0.0948806	0.0208369	5.34e-06	6328	LachnospiraceaeNC2004group	TRUE	reported	5y32nq	0.2286	textfile	0.0032659	20.7278	9.57e-06
rs17067076	18	58229086	A	G	-0.154631	0.0352194	5.61e-06	4449	LachnospiraceaeNC2004group	TRUE	reported	5y32nq	0.0765	textfile	0.00431412	19.268	9.58e-06
rs12863463	13	47512191	A	G	-0.156365	0.0345372	6.04e-06	5516	LachnospiraceaeNC2004group	TRUE	reported	5y32nq	0.0547	textfile	0.00370229	20.4903	9.61e-06
rs1928659	9	29334137	C	T	0.102522	0.0226445	6.17e-06	5516	LachnospiraceaeNC2004group	TRUE	reported	5y32nq	0.2495	textfile	0.0037023	20.4904	9.65e-06
rs1929743	13	76829562	C	T	0.0837206	0.0190318	9.06e-06	6330	LachnospiraceaeNC2004group	TRUE	reported	5y32nq	0.3121	textfile	0.00304771	19.3449	9.87e-06
rs117467633	17	21157406	C	T	-0.169687	0.0383169	9.13e-06	5077	LachnospiraceaeNC2004group	TRUE	reported	5y32nq	0.0626	textfile	0.00384803	19.6042	9.88e-06
rs12208226	6	22725908	A	C	-0.154739	0.0340372	9.75e-06	5620	LachnospiraceaeNC2004group	TRUE	reported	5y32nq	0.1064	textfile	0.00366405	20.6603	9.94e-06
rs9932954	16	1100633	G	A	-0.0561864	0.0115984	1.25e-06	15222	LachnospiraceaeND3007group	TRUE	reported	1t4HRy	0.4284	textfile	0.0015393	23.4643	9.29e-06
rs13110238	4	7678735	G	C	-0.0636978	0.0142041	4.48e-06	15019	LachnospiraceaeND3007group	TRUE	reported	1t4HRy	0.2445	textfile	0.0013372	20.1077	9.51e-06
rs2861203	3	172950553	A	G	0.0572304	0.0127279	7.37e-06	15305	LachnospiraceaeND3007group	TRUE	reported	1t4HRy	0.3191	textfile	0.00131927	20.2155	9.7e-06
rs72776675	10	14137663	C	T	-0.0647067	0.014797	8.72e-06	15302	LachnospiraceaeND3007group	TRUE	reported	1t4HRy	0.175	textfile	0.00124813	19.1203	9.87e-06
rs12362320	11	3922055	C	G	0.0573168	0.0115466	8.04e-07	16764	LachnospiraceaeNK4A136group	TRUE	reported	fWahAV	0.336	textfile	0.0014677	24.6378	9.05e-06
rs954878	1	54578401	G	A	-0.0520656	0.0109082	1.78e-06	17227	LachnospiraceaeNK4A136group	TRUE	reported	fWahAV	0.4503	textfile	0.00132072	22.7795	9.43e-06
rs160061	5	6116659	G	A	0.0513831	0.0108094	2.12e-06	17234	LachnospiraceaeNK4A136group	TRUE	reported	fWahAV	0.4682	textfile	0.00130943	22.5936	9.46e-06
rs68104925	14	100177681	C	T	-0.0549104	0.0115385	2.37e-06	17227	LachnospiraceaeNK4A136group	TRUE	reported	fWahAV	0.3708	textfile	0.00131289	22.6443	9.35e-06
rs7616165	3	190415145	T	G	-0.230542	0.0483465	2.77e-06	4094	LachnospiraceaeNK4A136group	TRUE	reported	fWahAV	0.0368	textfile	0.00552354	22.7279	9.22e-06
rs76193507	3	161749981	G	A	-0.22973	0.0499776	2.93e-06	3578	LachnospiraceaeNK4A136group	TRUE	reported	fWahAV	0.0567	textfile	0.00587068	21.1175	9.27e-06
rs7832116	8	4842929	G	A	-0.0714756	0.0151703	3.57e-06	17219	LachnospiraceaeNK4A136group	TRUE	reported	fWahAV	0.1461	textfile	0.00128754	22.1961	9.16e-06
rs73044693	19	51256120	G	A	-0.10758	0.0229884	3.57e-06	12773	LachnospiraceaeNK4A136group	TRUE	reported	fWahAV	0.0666	textfile	0.00171162	21.8965	9.14e-06
rs11263806	17	35240097	G	A	-0.0524615	0.0116758	5.07e-06	17236	LachnospiraceaeNK4A136group	TRUE	reported	fWahAV	0.2783	textfile	0.00116994	20.1864	9.45e-06
rs7073658	10	62175024	G	T	-0.0499621	0.0109693	5.27e-06	17236	LachnospiraceaeNK4A136group	TRUE	reported	fWahAV	0.4046	textfile	0.00120217	20.7432	9.59e-06
rs2880566	17	30016653	C	T	0.0599578	0.0134693	5.61e-06	17232	LachnospiraceaeNK4A136group	TRUE	reported	fWahAV	0.1879	textfile	0.0011486	19.8132	9.56e-06
rs12611395	19	21806125	G	A	-0.0902532	0.0199652	5.83e-06	16486	LachnospiraceaeNK4A136group	TRUE	reported	fWahAV	0.0895	textfile	0.00123801	20.4326	9.57e-06
rs4955932	3	55181375	C	T	-0.0492283	0.0109388	7.05e-06	17236	LachnospiraceaeNK4A136group	TRUE	reported	fWahAV	0.3956	textfile	0.00117367	20.2508	9.73e-06
rs10952110	7	8497922	T	G	0.0487709	0.0109614	9.08e-06	16764	LachnospiraceaeNK4A136group	TRUE	reported	fWahAV	0.4483	textfile	0.00117949	19.794	9.87e-06
rs28540839	8	84735080	C	A	0.0508285	0.0110591	9.34e-06	16764	LachnospiraceaeNK4A136group	TRUE	reported	fWahAV	0.4871	textfile	0.00125849	21.1214	9.89e-06
rs59805249	5	90289997	C	T	0.0936162	0.0207982	9.45e-06	15195	LachnospiraceaeNK4A136group	TRUE	reported	fWahAV	0.0905	textfile	0.00133159	20.2578	9.91e-06
rs437876	3	42568440	C	T	0.0784637	0.0144768	7.17e-08	10150	LachnospiraceaeUCG001	TRUE	reported	OK5f8f	0.3728	textfile	0.00288585	29.3703	4.77e-06
rs985416	3	148269083	T	C	0.0970258	0.0181807	1.46e-07	9917	LachnospiraceaeUCG001	TRUE	reported	OK5f8f	0.2058	textfile	0.0028637	28.4752	7.21e-06
rs2050911	1	82384407	A	G	0.0751466	0.0153934	1.11e-06	10148	LachnospiraceaeUCG001	TRUE	reported	OK5f8f	0.3042	textfile	0.00234287	23.8266	9.34e-06
rs10815577	9	7273249	G	C	-0.0683706	0.0143691	1.72e-06	10149	LachnospiraceaeUCG001	TRUE	reported	OK5f8f	0.3867	textfile	0.00222583	22.6359	9.44e-06
rs573933	9	14477851	C	T	-0.107898	0.0232346	3.11e-06	10150	LachnospiraceaeUCG001	TRUE	reported	OK5f8f	0.1024	textfile	0.00212017	21.5612	9.26e-06
rs74034332	16	79092359	A	G	0.168045	0.0382637	3.33e-06	6004	LachnospiraceaeUCG001	TRUE	reported	OK5f8f	0.0457	textfile	0.00320219	19.2813	9.19e-06
rs78848836	1	53773248	G	A	-0.118868	0.0259753	3.38e-06	9506	LachnospiraceaeUCG001	TRUE	reported	OK5f8f	0.0835	textfile	0.00219813	20.9371	9.18e-06
rs9403580	6	145006780	T	C	0.107801	0.0229777	3.47e-06	10095	LachnospiraceaeUCG001	TRUE	reported	OK5f8f	0.1093	textfile	0.00217558	22.006	9.19e-06
rs62496417	7	96965504	G	T	-0.0748504	0.0165681	5.88e-06	10150	LachnospiraceaeUCG001	TRUE	reported	OK5f8f	0.2714	textfile	0.00200681	20.4061	9.58e-06
rs4981345	14	21455973	C	T	-0.0681973	0.0149831	6.09e-06	9961	LachnospiraceaeUCG001	TRUE	reported	OK5f8f	0.3509	textfile	0.0020755	20.7129	9.63e-06
rs12131224	1	166199362	T	C	0.117095	0.02591	7.4e-06	9676	LachnospiraceaeUCG001	TRUE	reported	OK5f8f	0.1163	textfile	0.00210637	20.42	9.68e-06
rs2371284	12	56256262	C	T	-0.0761893	0.0170127	7.56e-06	9961	LachnospiraceaeUCG001	TRUE	reported	OK5f8f	0.2227	textfile	0.0020094	20.0519	9.67e-06
rs8104225	19	13962924	G	A	0.0892098	0.0197665	8.04e-06	9908	LachnospiraceaeUCG001	TRUE	reported	OK5f8f	0.1491	textfile	0.00205158	20.3647	9.74e-06
rs79476906	1	108102470	A	T	-0.087088	0.0197008	8.27e-06	9917	LachnospiraceaeUCG001	TRUE	reported	OK5f8f	0.1441	textfile	0.00196658	19.5371	9.7e-06
rs7213933	17	36155074	A	T	-0.0816269	0.01838	9.02e-06	9961	LachnospiraceaeUCG001	TRUE	reported	OK5f8f	0.1948	textfile	0.00197612	19.7191	9.86e-06
rs7341608	8	56839500	C	T	-0.0784757	0.0177648	9.48e-06	9917	LachnospiraceaeUCG001	TRUE	reported	OK5f8f	0.1899	textfile	0.00196389	19.5103	9.91e-06
rs12747809	1	240359089	A	G	-0.062197	0.0125685	8.65e-07	14464	LachnospiraceaeUCG004	TRUE	reported	vCBl0j	0.34	textfile	0.00169025	24.4858	9.07e-06
rs2882478	2	49904589	A	G	-0.0577091	0.0118338	1.21e-06	14466	LachnospiraceaeUCG004	TRUE	reported	vCBl0j	0.4553	textfile	0.00164125	23.7781	9.17e-06
rs12673420	7	71303007	A	G	0.0554351	0.0118375	2.98e-06	14463	LachnospiraceaeUCG004	TRUE	reported	vCBl0j	0.4414	textfile	0.00151402	21.9274	9.29e-06
rs12894272	14	40536481	G	A	0.0579792	0.0125229	4.34e-06	14463	LachnospiraceaeUCG004	TRUE	reported	vCBl0j	0.3002	textfile	0.0014799	21.4326	9.44e-06
rs11128180	3	70592215	G	A	0.0648288	0.0140126	4.52e-06	14466	LachnospiraceaeUCG004	TRUE	reported	vCBl0j	0.2237	textfile	0.00147743	21.4011	9.49e-06
rs2444793	6	81318836	T	C	-0.0542433	0.0118188	4.77e-06	14463	LachnospiraceaeUCG004	TRUE	reported	vCBl0j	0.4702	textfile	0.00145432	21.0615	9.53e-06
rs35182105	12	24572337	G	A	-0.109724	0.024221	4.87e-06	13170	LachnospiraceaeUCG004	TRUE	reported	vCBl0j	0.0726	textfile	0.00155582	20.519	9.49e-06
rs6656451	1	65990422	T	C	-0.05436	0.011947	5.57e-06	14458	LachnospiraceaeUCG004	TRUE	reported	vCBl0j	0.4394	textfile	0.00142992	20.7005	9.57e-06
rs7629954	3	154242406	G	A	0.108441	0.023825	5.77e-06	12568	LachnospiraceaeUCG004	TRUE	reported	vCBl0j	0.0686	textfile	0.00164566	20.7134	9.59e-06
rs233486	6	14817584	G	A	-0.0799088	0.017766	6.28e-06	13710	LachnospiraceaeUCG004	TRUE	reported	vCBl0j	0.1243	textfile	0.00147344	20.2277	9.7e-06
rs2726805	4	183247601	G	A	0.0548397	0.0120844	6.3e-06	14466	LachnospiraceaeUCG004	TRUE	reported	vCBl0j	0.4085	textfile	0.00142158	20.591	9.7e-06
rs12072562	1	105287469	C	T	0.133104	0.0303566	7.07e-06	9176	LachnospiraceaeUCG004	TRUE	reported	vCBl0j	0.0517	textfile	0.0020908	19.2212	9.74e-06
rs2706242	13	51292902	C	G	-0.0901399	0.0199712	9.84e-06	14026	LachnospiraceaeUCG004	TRUE	reported	vCBl0j	0.0934	textfile	0.00145031	20.3687	9.94e-06
rs10793103	11	74391775	T	C	0.0974344	0.0181279	9.35e-08	7014	LachnospiraceaeUCG008	TRUE	reported	hOc6bI	0.3042	textfile	0.00410183	28.8805	5.3e-06
rs9873555	3	100496680	C	G	-0.121162	0.0233467	2.41e-07	6577	LachnospiraceaeUCG008	TRUE	reported	hOc6bI	0.1571	textfile	0.00407827	26.9245	8.2e-06
rs67078837	4	114220647	C	T	-0.0845848	0.0170693	7.68e-07	7016	LachnospiraceaeUCG008	TRUE	reported	hOc6bI	0.4583	textfile	0.00348777	24.5489	9.26e-06
rs10741777	11	19572557	C	T	-0.0973842	0.0194791	7.69e-07	7014	LachnospiraceaeUCG008	TRUE	reported	hOc6bI	0.2614	textfile	0.00355081	24.987	9.13e-06
rs10801803	1	90818872	A	G	-0.117029	0.0243085	1.4e-06	7017	LachnospiraceaeUCG008	TRUE	reported	hOc6bI	0.162	textfile	0.00329222	23.1712	9.4e-06
rs62277846	2	228100140	T	C	0.102292	0.0212319	1.59e-06	7016	LachnospiraceaeUCG008	TRUE	reported	hOc6bI	0.2356	textfile	0.00329751	23.2052	9.4e-06
rs955844	16	84992314	C	A	0.112064	0.0228369	1.81e-06	6863	LachnospiraceaeUCG008	TRUE	reported	hOc6bI	0.1998	textfile	0.00349641	24.0731	9.33e-06
rs13024781	2	168628871	C	T	-0.0798769	0.0168846	2.29e-06	7016	LachnospiraceaeUCG008	TRUE	reported	hOc6bI	0.503	textfile	0.00317973	22.3738	9.2e-06
rs57091572	6	81214803	G	A	-0.110443	0.0235801	2.86e-06	6950	LachnospiraceaeUCG008	TRUE	reported	hOc6bI	0.1402	textfile	0.0031465	21.9309	9.28e-06
rs61944774	12	129539818	G	A	0.179838	0.0393797	6.34e-06	6000	LachnospiraceaeUCG008	TRUE	reported	hOc6bI	0.0577	textfile	0.00346385	20.8484	9.7e-06
rs57254474	8	23071054	A	G	0.0886511	0.0199045	6.92e-06	7017	LachnospiraceaeUCG008	TRUE	reported	hOc6bI	0.2406	textfile	0.00281896	19.8309	9.7e-06
rs75356640	15	31697284	A	G	0.136523	0.0303128	9.83e-06	6423	LachnospiraceaeUCG008	TRUE	reported	hOc6bI	0.0885	textfile	0.00314814	20.2781	9.95e-06
rs11192447	10	83848397	G	A	0.126592	0.024345	4.69e-07	12695	LachnospiraceaeUCG010	TRUE	reported	uMj4zQ	0.0746	textfile	0.00212538	27.0349	9.09e-06
rs9981767	21	44079875	C	A	0.0655062	0.0131994	9.96e-07	12816	LachnospiraceaeUCG010	TRUE	reported	uMj4zQ	0.3161	textfile	0.00191809	24.6256	9.3e-06
rs72761829	1	224897491	T	A	0.111884	0.0238893	2.58e-06	11488	LachnospiraceaeUCG010	TRUE	reported	uMj4zQ	0.0716	textfile	0.0019057	21.9306	9.34e-06
rs12346653	9	92267239	T	C	0.0657686	0.0139569	2.7e-06	12816	LachnospiraceaeUCG010	TRUE	reported	uMj4zQ	0.2744	textfile	0.00172963	22.2019	9.31e-06
rs74315802	14	29872341	T	G	0.0867262	0.0183477	3.19e-06	12715	LachnospiraceaeUCG010	TRUE	reported	uMj4zQ	0.1213	textfile	0.00175412	22.3393	9.25e-06
rs10414815	19	42586245	C	T	0.10453	0.0230253	4.24e-06	11564	LachnospiraceaeUCG010	TRUE	reported	uMj4zQ	0.1193	textfile	0.00177905	20.606	9.38e-06
rs72894957	2	185862591	A	G	0.222263	0.0486425	5.68e-06	4316	LachnospiraceaeUCG010	TRUE	reported	uMj4zQ	0.0477	textfile	0.00481421	20.869	9.58e-06
rs336138	5	8146371	T	G	0.0779543	0.0171865	7.48e-06	13236	LachnospiraceaeUCG010	TRUE	reported	uMj4zQ	0.163	textfile	0.00155193	20.5701	9.68e-06
rs4576377	7	81410263	C	A	-0.0572001	0.0127043	7.63e-06	13225	LachnospiraceaeUCG010	TRUE	reported	uMj4zQ	0.3837	textfile	0.00153049	20.2687	9.71e-06
rs17730011	6	84772845	A	G	-0.0702357	0.015706	7.85e-06	13226	LachnospiraceaeUCG010	TRUE	reported	uMj4zQ	0.2187	textfile	0.00150973	19.9948	9.76e-06
rs2153460	9	85576178	T	A	-0.0684038	0.0156562	9.17e-06	13236	LachnospiraceaeUCG010	TRUE	reported	uMj4zQ	0.1839	textfile	0.00144015	19.0864	9.85e-06
rs2833528	21	33193567	T	C	-0.0562148	0.0127763	9.92e-06	13233	LachnospiraceaeUCG010	TRUE	reported	uMj4zQ	0.3608	textfile	0.00146083	19.3564	9.99e-06
rs921925	19	6928017	C	A	0.0985077	0.0203229	9.72e-07	6952	Lactobacillus	TRUE	reported	13BWEK	0.2624	textfile	0.00336817	23.4879	9.24e-06
rs16861661	1	18501459	A	G	-0.183147	0.038148	1.28e-06	5325	Lactobacillus	TRUE	reported	13BWEK	0.0497	textfile	0.00430983	23.0405	9.33e-06
rs328312	16	73890910	A	T	0.0815092	0.0169441	1.41e-06	6950	Lactobacillus	TRUE	reported	13BWEK	0.4473	textfile	0.00331854	23.134	9.35e-06
rs11674854	2	28903275	T	C	-0.0852686	0.0176504	1.59e-06	6655	Lactobacillus	TRUE	reported	13BWEK	0.4274	textfile	0.00349464	23.3314	9.36e-06
rs62314653	4	109896462	A	C	0.187692	0.0394585	2.24e-06	5944	Lactobacillus	TRUE	reported	13BWEK	0.0626	textfile	0.00379212	22.6185	9.22e-06
rs7399658	13	23834968	A	G	-0.107134	0.0221883	3.12e-06	6613	Lactobacillus	TRUE	reported	13BWEK	0.2157	textfile	0.00351301	23.3063	9.24e-06
rs6092149	20	54192992	T	A	-0.0801344	0.017149	3.29e-06	6906	Lactobacillus	TRUE	reported	13BWEK	0.4433	textfile	0.00315185	21.8292	9.24e-06
rs768253	8	69010103	G	T	-0.079195	0.0171791	4.25e-06	6958	Lactobacillus	TRUE	reported	13BWEK	0.3907	textfile	0.00304499	21.2456	9.38e-06
rs1530559	2	135755629	A	G	0.0804001	0.0178207	4.93e-06	6655	Lactobacillus	TRUE	reported	13BWEK	0.5676	textfile	0.00304921	20.3484	9.41e-06
rs75127669	6	151027636	A	C	0.139784	0.0310414	6.83e-06	6840	Lactobacillus	TRUE	reported	13BWEK	0.0706	textfile	0.0029559	20.2724	9.69e-06
rs77478751	3	173151665	G	A	-0.219886	0.0475759	7.33e-06	3669	Lactobacillus	TRUE	reported	13BWEK	0.0537	textfile	0.0057883	21.3493	9.72e-06
rs12693845	2	199312684	T	C	-0.0805447	0.0177429	8.96e-06	6958	Lactobacillus	TRUE	reported	13BWEK	0.3569	textfile	0.00295296	20.6016	9.84e-06
rs34757988	18	64699550	C	G	0.122294	0.0228976	8.95e-08	4055	Lactococcus	TRUE	reported	4r0slR	0.326	textfile	0.00698545	28.5112	5.27e-06
rs757872	22	31532568	C	G	0.140799	0.027582	4.37e-07	3792	Lactococcus	TRUE	reported	4r0slR	0.2058	textfile	0.00682506	26.0447	9.04e-06
rs123059	17	2699935	C	T	-0.13671	0.0274694	1.27e-06	3760	Lactococcus	TRUE	reported	4r0slR	0.2217	textfile	0.00654429	24.7555	9.3e-06
rs10417872	19	28767353	G	T	0.118306	0.024522	1.29e-06	4056	Lactococcus	TRUE	reported	4r0slR	0.2584	textfile	0.00570582	23.2641	9.32e-06
rs2293361	2	54114864	T	C	-0.199221	0.0430969	1.4e-06	3787	Lactococcus	TRUE	reported	4r0slR	0.0646	textfile	0.00561099	21.3574	9.36e-06
rs4766997	12	113161438	T	C	0.114599	0.023839	2.06e-06	4053	Lactococcus	TRUE	reported	4r0slR	0.2962	textfile	0.00566945	23.0979	9.44e-06
rs55910161	10	71518643	T	C	0.146426	0.0307367	2.36e-06	3836	Lactococcus	TRUE	reported	4r0slR	0.1352	textfile	0.00588141	22.6827	9.36e-06
rs7992246	13	113472525	C	T	0.104232	0.0230786	4.45e-06	4057	Lactococcus	TRUE	reported	4r0slR	0.3469	textfile	0.00500264	20.3877	9.48e-06
rs6674304	1	116887742	T	C	0.200758	0.0442121	6.18e-06	3869	Lactococcus	TRUE	reported	4r0slR	0.0686	textfile	0.00530096	20.608	9.65e-06
rs17168302	7	14650221	A	G	0.191857	0.0424761	6.29e-06	4023	Lactococcus	TRUE	reported	4r0slR	0.0656	textfile	0.00504565	20.3915	9.71e-06
rs12621813	2	31266049	A	G	0.108423	0.0239978	6.61e-06	4057	Lactococcus	TRUE	reported	4r0slR	0.2823	textfile	0.00500624	20.4025	9.72e-06
rs2724813	10	12516924	G	A	-0.0840769	0.0167551	6.28e-07	11610	Marvinbryantia	TRUE	reported	IxdvzM	0.2008	textfile	0.00216415	25.1759	9.81e-06
rs2842896	6	132881664	T	C	-0.0649396	0.0131146	7.25e-07	11709	Marvinbryantia	TRUE	reported	IxdvzM	0.5278	textfile	0.00208967	24.515	9.41e-06
rs61884471	11	45826561	A	G	0.124426	0.0248431	1.01e-06	11559	Marvinbryantia	TRUE	reported	IxdvzM	0.0845	textfile	0.00216546	25.0806	9.26e-06
rs1187983	1	58441860	T	C	-0.0935456	0.0193174	2.02e-06	11896	Marvinbryantia	TRUE	reported	IxdvzM	0.1223	textfile	0.00196739	23.4463	9.57e-06
rs2863363	3	166039765	G	A	0.0634861	0.0136323	3.11e-06	11950	Marvinbryantia	TRUE	reported	IxdvzM	0.3678	textfile	0.00181161	21.6844	9.25e-06
rs72948274	11	79518683	C	A	-0.126354	0.0272212	3.26e-06	11561	Marvinbryantia	TRUE	reported	IxdvzM	0.0577	textfile	0.0018602	21.5421	9.24e-06
rs11645029	16	5938448	C	G	-0.060618	0.0131551	4.15e-06	11709	Marvinbryantia	TRUE	reported	IxdvzM	0.4523	textfile	0.00181012	21.2295	9.45e-06
rs3125832	1	211400180	C	A	0.0679323	0.015012	5.03e-06	11709	Marvinbryantia	TRUE	reported	IxdvzM	0.2624	textfile	0.00174581	20.4739	9.41e-06
rs8006832	14	21577837	T	G	-0.0952415	0.0216699	6.58e-06	11412	Marvinbryantia	TRUE	reported	IxdvzM	0.1113	textfile	0.00168983	19.3136	9.75e-06
rs12963345	18	46255637	C	G	-0.059681	0.0132289	6.6e-06	11709	Marvinbryantia	TRUE	reported	IxdvzM	0.4583	textfile	0.00173522	20.3495	9.74e-06
rs146541147	19	4542097	A	G	0.118845	0.0268423	6.86e-06	10778	Marvinbryantia	TRUE	reported	IxdvzM	0.0706	textfile	0.00181551	19.5995	9.66e-06
rs11620597	13	86079090	C	T	0.119479	0.0271688	7.8e-06	11031	Marvinbryantia	TRUE	reported	IxdvzM	0.0527	textfile	0.00175013	19.336	9.75e-06
rs76029318	13	41963791	C	T	0.222849	0.0454319	1.08e-06	3387	Methanobrevibacter	TRUE	reported	ekgOU5	0.0646	textfile	0.00705357	24.0459	9.39e-06
rs10202904	2	125440268	G	T	-0.112811	0.0239106	3.09e-06	3583	Methanobrevibacter	TRUE	reported	ekgOU5	0.4672	textfile	0.00617426	22.2474	9.35e-06
rs894996	4	104418307	A	C	0.214213	0.0456045	3.82e-06	3479	Methanobrevibacter	TRUE	reported	ekgOU5	0.0716	textfile	0.00630195	22.0509	9.24e-06
rs11018665	11	89349287	T	A	0.113013	0.0254343	7.03e-06	3586	Methanobrevibacter	TRUE	reported	ekgOU5	0.341	textfile	0.00547551	19.7323	9.75e-06
rs1334944	10	112266046	C	T	0.115197	0.0255492	7.61e-06	3586	Methanobrevibacter	TRUE	reported	ekgOU5	0.2853	textfile	0.00563712	20.318	9.7e-06
rs6776814	3	15053083	C	T	-0.188956	0.0419905	8.05e-06	3283	Methanobrevibacter	TRUE	reported	ekgOU5	0.0895	textfile	0.00613025	20.2374	9.74e-06
rs4779844	15	31516919	C	G	0.109639	0.0247979	9.28e-06	3585	Methanobrevibacter	TRUE	reported	ekgOU5	0.3241	textfile	0.0054231	19.5369	9.89e-06
rs4802933	19	52925820	G	A	-0.135628	0.0308139	9.74e-06	3586	Methanobrevibacter	TRUE	reported	ekgOU5	0.1779	textfile	0.00537352	19.3627	9.95e-06
rs503751	15	58063881	G	C	0.0618294	0.0118887	2.08e-07	14218	Odoribacter	TRUE	reported	hYhscF	0.5199	textfile	0.00189872	27.0436	7.96e-06
rs77779484	12	67655943	A	G	-0.133489	0.0268526	6.56e-07	11935	Odoribacter	TRUE	reported	hYhscF	0.0586	textfile	0.00206633	24.7086	9.57e-06
rs10093869	8	1266824	G	A	-0.0577795	0.0125389	3.67e-06	14218	Odoribacter	TRUE	reported	hYhscF	0.3757	textfile	0.00149121	21.2308	9.15e-06
rs28417404	14	70944224	G	A	-0.0726896	0.0161372	3.68e-06	14698	Odoribacter	TRUE	reported	hYhscF	0.169	textfile	0.00137858	20.2876	9.15e-06
rs4793970	17	46763962	G	A	-0.0576329	0.0129154	6.03e-06	14687	Odoribacter	TRUE	reported	hYhscF	0.3012	textfile	0.00135395	19.9098	9.64e-06
rs6856150	4	11907559	A	G	0.0881922	0.0194146	6.06e-06	14597	Odoribacter	TRUE	reported	hYhscF	0.1183	textfile	0.00141164	20.6321	9.61e-06
rs10423795	19	49523088	T	C	0.0550695	0.0121164	6.58e-06	14135	Odoribacter	TRUE	reported	hYhscF	0.4066	textfile	0.0014593	20.6544	9.74e-06
rs16918425	11	6848360	T	A	0.0999781	0.0223785	8.85e-06	13689	Odoribacter	TRUE	reported	hYhscF	0.0746	textfile	0.00145594	19.9566	9.86e-06
rs74553962	8	69677480	G	T	0.121449	0.0264106	9.49e-06	11803	Odoribacter	TRUE	reported	hYhscF	0.0626	textfile	0.00178839	21.1426	9.91e-06
rs62112538	19	4925018	T	C	-0.19943	0.0407033	1.19e-06	3630	Olsenella	TRUE	reported	Ai5KgM	0.0805	textfile	0.00656984	23.993	9.16e-06
rs17148768	10	10777085	A	G	0.140434	0.0295602	2.2e-06	3648	Olsenella	TRUE	reported	Ai5KgM	0.2117	textfile	0.00614891	22.5576	9.25e-06
rs72691585	9	21884425	A	C	-0.249079	0.0520814	2.95e-06	3078	Olsenella	TRUE	reported	Ai5KgM	0.0686	textfile	0.00737606	22.8573	9.27e-06
rs2759329	1	231960352	A	G	-0.111131	0.0237218	3.43e-06	3739	Olsenella	TRUE	reported	Ai5KgM	0.34	textfile	0.00583552	21.9353	9.15e-06
rs35225860	1	247642270	G	A	-0.223604	0.0482391	3.87e-06	3630	Olsenella	TRUE	reported	Ai5KgM	0.0567	textfile	0.00588422	21.4743	9.29e-06
rs6046522	20	19969568	T	C	0.122938	0.0269928	4.48e-06	3705	Olsenella	TRUE	reported	Ai5KgM	0.2863	textfile	0.00556758	20.7322	9.5e-06
rs1035588	2	150077190	G	A	-0.108148	0.0236848	4.86e-06	3739	Olsenella	TRUE	reported	Ai5KgM	0.3827	textfile	0.00554536	20.8386	9.49e-06
rs7540303	1	179629191	T	C	0.108044	0.023638	5.32e-06	3739	Olsenella	TRUE	reported	Ai5KgM	0.4215	textfile	0.00555654	20.8808	9.59e-06
rs61090148	4	174810498	G	A	-0.104783	0.0231343	6.44e-06	3739	Olsenella	TRUE	reported	Ai5KgM	0.4225	textfile	0.00545678	20.5039	9.72e-06
rs9460691	6	10422207	A	C	0.119966	0.0268645	7.28e-06	3739	Olsenella	TRUE	reported	Ai5KgM	0.2167	textfile	0.00530508	19.9308	9.77e-06
rs8066522	17	59632873	A	G	-0.106529	0.0240379	9.7e-06	3739	Olsenella	TRUE	reported	Ai5KgM	0.3469	textfile	0.00522528	19.6295	9.96e-06
rs234108	1	184942671	G	A	0.0749553	0.0152632	9.16e-07	8694	Oscillibacter	TRUE	reported	zLwzSd	0.4801	textfile	0.00276624	24.1109	9.17e-06
rs9393920	6	28580593	G	A	-0.0744662	0.0151081	9.92e-07	8930	Oscillibacter	TRUE	reported	zLwzSd	0.4354	textfile	0.00271311	24.2885	9.32e-06
rs11627628	14	21479605	C	T	0.143961	0.0290223	1.01e-06	8486	Oscillibacter	TRUE	reported	zLwzSd	0.0726	textfile	0.0028911	24.5992	9.2e-06
rs133832	22	44834707	C	A	-0.0795527	0.0162411	1.15e-06	8926	Oscillibacter	TRUE	reported	zLwzSd	0.3131	textfile	0.00268076	23.9874	9.32e-06
rs36095275	14	32270129	T	C	-0.0752368	0.0156861	1.4e-06	8694	Oscillibacter	TRUE	reported	zLwzSd	0.3618	textfile	0.00263914	23.0001	9.32e-06
rs761240	20	49507892	G	T	-0.17664	0.0388812	2.04e-06	5185	Oscillibacter	TRUE	reported	zLwzSd	0.0666	textfile	0.00396481	20.6314	9.49e-06
rs16866406	2	179457147	G	A	0.0988765	0.0208795	3.08e-06	8930	Oscillibacter	TRUE	reported	zLwzSd	0.1392	textfile	0.00250498	22.4206	9.34e-06
rs4506202	8	21598077	G	A	-0.0711323	0.0152261	3.21e-06	8694	Oscillibacter	TRUE	reported	zLwzSd	0.5159	textfile	0.00250408	21.8201	9.24e-06
rs61883564	11	79013843	G	A	-0.101351	0.0221016	3.39e-06	8930	Oscillibacter	TRUE	reported	zLwzSd	0.1243	textfile	0.00234931	21.024	9.12e-06
rs12649930	4	3656291	G	T	0.121589	0.0259612	4.09e-06	8794	Oscillibacter	TRUE	reported	zLwzSd	0.0944	textfile	0.00248811	21.93	9.42e-06
rs16934185	9	1798324	G	A	-0.129568	0.028157	4.38e-06	8492	Oscillibacter	TRUE	reported	zLwzSd	0.1044	textfile	0.0024873	21.1698	9.46e-06
rs137917150	12	82366390	A	T	-0.174992	0.0388394	4.62e-06	5733	Oscillibacter	TRUE	reported	zLwzSd	0.0616	textfile	0.00352838	20.2927	9.52e-06
rs11990279	8	11116314	C	T	-0.0824934	0.0180457	4.94e-06	8528	Oscillibacter	TRUE	reported	zLwzSd	0.2396	textfile	0.00244444	20.8923	9.41e-06
rs75453768	10	116469806	T	G	0.12212	0.0268629	5.35e-06	8256	Oscillibacter	TRUE	reported	zLwzSd	0.0865	textfile	0.00249696	20.6615	9.57e-06
rs12417956	11	25973451	G	C	0.0785431	0.0174075	6.03e-06	8928	Oscillibacter	TRUE	reported	zLwzSd	0.2445	textfile	0.00227511	20.3539	9.63e-06
rs6901560	6	36931994	G	C	0.0855032	0.018693	6.21e-06	8525	Oscillibacter	TRUE	reported	zLwzSd	0.1988	textfile	0.0024482	20.9172	9.66e-06
rs62206502	20	18003390	A	C	-0.0681423	0.0151349	6.6e-06	8883	Oscillibacter	TRUE	reported	zLwzSd	0.4592	textfile	0.0022768	20.2664	9.73e-06
rs12206468	6	18093691	A	G	-0.133016	0.0269733	1.04e-06	9554	Oscillospira	TRUE	reported	2cNLth	0.0636	textfile	0.00253891	24.3134	9.2e-06
rs73038677	3	172373615	A	T	-0.08321	0.0168666	1.09e-06	10195	Oscillospira	TRUE	reported	2cNLth	0.1819	textfile	0.00238164	24.334	9.38e-06
rs1954532	14	28151415	C	T	-0.0826246	0.0175252	2.27e-06	9841	Oscillospira	TRUE	reported	2cNLth	0.2087	textfile	0.00225359	22.2232	9.22e-06
rs28889936	4	89483300	C	A	0.114051	0.0252838	3.37e-06	9758	Oscillospira	TRUE	reported	2cNLth	0.1083	textfile	0.00208087	20.3433	9.16e-06
rs8076323	17	14881860	G	A	0.0715392	0.0156539	5.61e-06	10193	Oscillospira	TRUE	reported	2cNLth	0.2575	textfile	0.00204481	20.8814	9.55e-06
rs72866977	6	56160483	C	A	-0.130569	0.0281674	5.63e-06	9098	Oscillospira	TRUE	reported	2cNLth	0.0696	textfile	0.00235622	21.4828	9.57e-06
rs62422654	6	170474630	T	C	0.0898456	0.0198088	6.47e-06	9769	Oscillospira	TRUE	reported	2cNLth	0.1471	textfile	0.00210142	20.5678	9.75e-06
rs751183	1	76803093	C	T	-0.0774322	0.0172216	6.85e-06	9841	Oscillospira	TRUE	reported	2cNLth	0.2455	textfile	0.00205007	20.2121	9.67e-06
rs12925026	16	89792856	C	T	0.13559	0.030678	9.31e-06	8200	Oscillospira	TRUE	reported	2cNLth	0.0726	textfile	0.0023766	19.5297	9.88e-06
rs736744	9	87514407	T	C	0.117882	0.0211262	2.57e-08	4655	Oxalobacter	TRUE	reported	EZLFdo	0.4155	textfile	0.0066441	31.1218	3.03e-06
rs4428215	3	171947435	A	G	0.130293	0.0242237	7.51e-08	4655	Oxalobacter	TRUE	reported	EZLFdo	0.2604	textfile	0.00617658	28.9183	4.79e-06
rs6000536	22	37421469	T	C	-0.130992	0.0253804	2.06e-07	4654	Oxalobacter	TRUE	reported	EZLFdo	0.2107	textfile	0.00569098	26.626	8.3e-06
rs36057338	4	189935314	T	G	0.207847	0.0421439	8.8e-07	4244	Oxalobacter	TRUE	reported	EZLFdo	0.0755	textfile	0.0056985	24.3116	8.98e-06
rs6071435	20	59502888	A	T	-0.105512	0.021489	1.07e-06	4635	Oxalobacter	TRUE	reported	EZLFdo	0.3638	textfile	0.00517455	24.0984	9.41e-06
rs12002250	9	19682558	C	A	0.217122	0.0466317	1.42e-06	4297	Oxalobacter	TRUE	reported	EZLFdo	0.0596	textfile	0.0050199	21.6693	9.29e-06
rs10464997	8	20902693	A	G	0.137691	0.0294804	3.3e-06	4650	Oxalobacter	TRUE	reported	EZLFdo	0.1531	textfile	0.00466939	21.8051	9.24e-06
rs1569853	6	38550301	C	T	-0.138078	0.0296981	3.65e-06	4492	Oxalobacter	TRUE	reported	EZLFdo	0.1382	textfile	0.0047892	21.607	9.16e-06
rs11108500	12	96819204	G	A	-0.199099	0.0427327	3.74e-06	4303	Oxalobacter	TRUE	reported	EZLFdo	0.0765	textfile	0.00501952	21.6979	9.21e-06
rs6993398	8	115560689	A	G	0.127217	0.0278855	7.13e-06	4656	Oxalobacter	TRUE	reported	EZLFdo	0.1531	textfile	0.00445026	20.8041	9.74e-06
rs111966731	15	93941937	C	T	0.213114	0.047162	7.3e-06	3931	Oxalobacter	TRUE	reported	EZLFdo	0.0716	textfile	0.00516759	20.4089	9.74e-06
rs3862635	11	126582578	T	C	-0.172142	0.0394026	9.19e-06	4469	Oxalobacter	TRUE	reported	EZLFdo	0.0785	textfile	0.00425268	19.0778	9.85e-06
rs60884758	9	2217340	T	C	-0.0702667	0.0142249	5.71e-07	17293	Parabacteroides	TRUE	reported	zTkgYk	0.165	textfile	0.00140902	24.3978	9.71e-06
rs3860755	5	169360155	C	G	0.0558784	0.0116625	1.71e-06	17294	Parabacteroides	TRUE	reported	zTkgYk	0.3082	textfile	0.00132567	22.954	9.49e-06
rs4236095	6	47368687	A	G	0.0761961	0.0157042	1.93e-06	16383	Parabacteroides	TRUE	reported	zTkgYk	0.1252	textfile	0.00143489	23.5387	9.53e-06
rs115602804	3	191572365	A	G	0.10308	0.0222736	1.93e-06	16394	Parabacteroides	TRUE	reported	zTkgYk	0.0666	textfile	0.00130472	21.4149	9.5e-06
rs114567323	3	52354847	C	T	0.186478	0.0405199	5.65e-06	5859	Parabacteroides	TRUE	reported	zTkgYk	0.0467	textfile	0.00360185	21.1723	9.56e-06
rs17141986	16	7045276	C	G	0.0500303	0.0111459	7.27e-06	16825	Parabacteroides	TRUE	reported	zTkgYk	0.4274	textfile	0.00119608	20.1457	9.76e-06
rs7298818	12	56396953	T	C	0.0888832	0.0200902	8.54e-06	16510	Parabacteroides	TRUE	reported	zTkgYk	0.0765	textfile	0.00118416	19.5712	9.84e-06
rs72893646	2	38037203	T	A	-0.0715594	0.0156668	8.83e-06	16508	Parabacteroides	TRUE	reported	zTkgYk	0.1282	textfile	0.00126221	20.8604	9.88e-06
rs11965579	6	165969505	C	G	0.162824	0.0381863	8.87e-06	3890	Parabacteroides	TRUE	reported	zTkgYk	0.0348	textfile	0.00465207	18.1718	9.85e-06
rs6657302	1	85585609	C	T	-0.10452	0.0225521	9.76e-06	16552	Parabacteroides	TRUE	reported	zTkgYk	0.0517	textfile	0.00129601	21.4768	9.93e-06
rs2081023	5	174606261	G	A	-0.122561	0.0236507	2.64e-07	7178	Paraprevotella	TRUE	reported	yUVWuq	0.1024	textfile	0.00372725	26.8468	7.63e-06
rs9602779	13	86162420	C	A	-0.106692	0.0220264	6.93e-07	7177	Paraprevotella	TRUE	reported	yUVWuq	0.173	textfile	0.00325849	23.4561	9.47e-06
rs9900242	17	69135631	G	A	-0.0852967	0.0175212	1.14e-06	6900	Paraprevotella	TRUE	reported	yUVWuq	0.3608	textfile	0.00342295	23.6926	9.28e-06
rs17785622	6	83459314	G	A	0.248065	0.0524304	1.93e-06	3288	Paraprevotella	TRUE	reported	yUVWuq	0.0596	textfile	0.00676219	22.3718	9.47e-06
rs140997932	3	149298792	C	T	-0.162376	0.0354178	2.11e-06	6187	Paraprevotella	TRUE	reported	yUVWuq	0.0646	textfile	0.00338567	21.0115	9.45e-06
rs4767113	12	114131978	T	C	0.0882466	0.018382	2.14e-06	6900	Paraprevotella	TRUE	reported	yUVWuq	0.2873	textfile	0.00332901	23.0402	9.47e-06
rs4756632	11	41079703	T	G	-0.138905	0.0289897	3.82e-06	7179	Paraprevotella	TRUE	reported	yUVWuq	0.0934	textfile	0.00318788	22.9525	9.22e-06
rs145020347	11	114526679	G	A	-0.12465	0.0262323	4.03e-06	6859	Paraprevotella	TRUE	reported	yUVWuq	0.1392	textfile	0.00328113	22.5727	9.38e-06
rs3008582	1	195971173	C	T	0.10572	0.0227246	4.36e-06	7175	Paraprevotella	TRUE	reported	yUVWuq	0.1322	textfile	0.00300742	21.6373	9.45e-06
rs3801748	7	81759508	A	G	0.0779721	0.0171691	5.2e-06	7179	Paraprevotella	TRUE	reported	yUVWuq	0.3459	textfile	0.00286465	20.6187	9.56e-06
rs7240324	18	69623804	G	T	-0.10229	0.0226948	5.96e-06	6900	Paraprevotella	TRUE	reported	yUVWuq	0.1909	textfile	0.00293556	20.3091	9.56e-06
rs10842464	12	25249743	C	T	-0.0758215	0.0172568	6.6e-06	7178	Paraprevotella	TRUE	reported	yUVWuq	0.4185	textfile	0.00268223	19.2994	9.73e-06
rs17109926	12	71978728	G	A	-0.0988335	0.0216172	6.75e-06	7179	Paraprevotella	TRUE	reported	yUVWuq	0.1879	textfile	0.00290325	20.8973	9.7e-06
rs2387977	20	25599776	C	T	-0.0681778	0.0134756	5.38e-07	11345	Parasutterella	TRUE	reported	rzpggz	0.4583	textfile	0.00225117	25.5927	9.58e-06
rs7572229	2	72235444	A	G	0.066273	0.0132736	6.32e-07	11383	Parasutterella	TRUE	reported	rzpggz	0.4901	textfile	0.00218519	24.9242	9.77e-06
rs10899911	10	44293839	G	A	-0.0717102	0.0148151	1.15e-06	11386	Parasutterella	TRUE	reported	rzpggz	0.2724	textfile	0.00205346	23.4247	9.27e-06
rs7303158	12	5275540	T	C	0.0646859	0.0134256	1.33e-06	11386	Parasutterella	TRUE	reported	rzpggz	0.4423	textfile	0.00203468	23.2101	9.38e-06
rs35414597	4	15565736	A	T	-0.0684946	0.0142143	1.51e-06	11386	Parasutterella	TRUE	reported	rzpggz	0.339	textfile	0.00203519	23.2158	9.51e-06
rs78383039	2	178954708	C	T	-0.146315	0.0297119	1.57e-06	9174	Parasutterella	TRUE	reported	rzpggz	0.0666	textfile	0.00263638	24.2448	9.43e-06
rs6828768	4	65556925	T	C	0.0636852	0.0132645	1.78e-06	11386	Parasutterella	TRUE	reported	rzpggz	0.5	textfile	0.00202043	23.0472	9.4e-06
rs1403396	12	126498824	T	A	-0.0756729	0.0159035	2.76e-06	11378	Parasutterella	TRUE	reported	rzpggz	0.2147	textfile	0.00198595	22.6371	9.23e-06
rs55877868	17	14692867	C	A	-0.104458	0.0228089	2.87e-06	10588	Parasutterella	TRUE	reported	rzpggz	0.0964	textfile	0.00197696	20.9696	9.29e-06
rs2090816	6	137615592	C	A	0.0840967	0.0177315	2.9e-06	11385	Parasutterella	TRUE	reported	rzpggz	0.1571	textfile	0.00197187	22.4901	9.29e-06
rs35055552	8	114804024	C	T	0.109554	0.0235433	3.35e-06	9970	Parasutterella	TRUE	reported	rzpggz	0.0775	textfile	0.00216714	21.649	9.16e-06
rs8039785	15	67316307	G	T	0.0618345	0.0133	3.62e-06	11383	Parasutterella	TRUE	reported	rzpggz	0.4523	textfile	0.00189529	21.6113	9.15e-06
rs823424	8	16674526	A	G	-0.0713448	0.0156958	4.95e-06	11386	Parasutterella	TRUE	reported	rzpggz	0.2097	textfile	0.00181133	20.6576	9.39e-06
rs62273907	3	156550415	G	A	0.229468	0.0502262	5.88e-06	3691	Parasutterella	TRUE	reported	rzpggz	0.0497	textfile	0.0056233	20.8617	9.57e-06
rs7311004	12	53260710	C	T	-0.0617522	0.0136438	5.92e-06	11384	Parasutterella	TRUE	reported	rzpggz	0.3757	textfile	0.00179621	20.4812	9.54e-06
rs11715853	3	30163689	A	G	-0.0662952	0.0146114	6.23e-06	11386	Parasutterella	TRUE	reported	rzpggz	0.3141	textfile	0.00180478	20.5828	9.66e-06
rs6809952	3	193896709	A	G	-0.0684957	0.0150892	8.13e-06	11077	Parasutterella	TRUE	reported	rzpggz	0.2734	textfile	0.00185681	20.6024	9.74e-06
rs75754569	3	17793504	G	C	0.181434	0.0319429	1.1e-08	5481	Peptococcus	TRUE	reported	JWI7RI	0.1103	textfile	0.00585169	32.2501	1.68e-06
rs10031059	4	35358594	C	T	-0.121167	0.0225844	1.24e-07	5526	Peptococcus	TRUE	reported	JWI7RI	0.2207	textfile	0.0051818	28.7734	6.55e-06
rs77681628	13	91182556	T	C	0.200307	0.0387328	2.69e-07	4842	Peptococcus	TRUE	reported	JWI7RI	0.0586	textfile	0.00549312	26.7336	7.63e-06
rs6918730	6	99020289	A	G	0.135311	0.0289742	1.15e-06	5656	Peptococcus	TRUE	reported	JWI7RI	0.0974	textfile	0.00384114	21.8015	9.22e-06
rs11001941	10	78716030	A	G	-0.195611	0.0392217	1.33e-06	5607	Peptococcus	TRUE	reported	JWI7RI	0.0676	textfile	0.00441654	24.8645	9.34e-06
rs34282744	15	75073172	C	G	0.191797	0.0399832	1.84e-06	5257	Peptococcus	TRUE	reported	JWI7RI	0.0616	textfile	0.00435807	23.0019	9.33e-06
rs2054133	2	33691809	A	G	0.0895433	0.0188332	2.14e-06	5657	Peptococcus	TRUE	reported	JWI7RI	0.4742	textfile	0.00398017	22.5978	9.44e-06
rs7033353	9	104595848	G	T	0.090152	0.018995	2.22e-06	5657	Peptococcus	TRUE	reported	JWI7RI	0.4195	textfile	0.00396606	22.5174	9.26e-06
rs11030569	11	4019788	T	A	-0.17402	0.0374133	3.13e-06	5329	Peptococcus	TRUE	reported	JWI7RI	0.0775	textfile	0.00404335	21.6263	9.22e-06
rs5770862	22	50973113	C	T	0.162018	0.0356813	3.22e-06	5431	Peptococcus	TRUE	reported	JWI7RI	0.0666	textfile	0.00378197	20.6103	9.23e-06
rs413827	14	57985112	A	G	0.110229	0.0237523	3.3e-06	5482	Peptococcus	TRUE	reported	JWI7RI	0.2127	textfile	0.00391328	21.529	9.22e-06
rs7766680	6	162239191	C	G	0.0976832	0.0214155	3.51e-06	5655	Peptococcus	TRUE	reported	JWI7RI	0.2485	textfile	0.00366569	20.7984	9.19e-06
rs72850165	11	968356	C	T	-0.134304	0.0300423	5.74e-06	5627	Peptococcus	TRUE	reported	JWI7RI	0.1083	textfile	0.00353911	19.9782	9.59e-06
rs36121075	20	43118017	G	A	-0.14067	0.030628	6.99e-06	5301	Peptococcus	TRUE	reported	JWI7RI	0.1282	textfile	0.00396354	21.0864	9.76e-06
rs74592222	1	75971700	A	G	0.137957	0.0302965	8.55e-06	5329	Peptococcus	TRUE	reported	JWI7RI	0.1173	textfile	0.00387588	20.7272	9.84e-06
rs12069354	1	216223782	T	C	0.16763	0.03795	9.28e-06	5352	Peptococcus	TRUE	reported	JWI7RI	0.0666	textfile	0.0036323	19.5036	9.88e-06
rs75882962	12	53098742	C	T	0.0968661	0.0190575	3.19e-07	10710	Phascolarctobacterium	TRUE	reported	MkrAnV	0.167	textfile	0.00240644	25.8303	8.28e-06
rs56157888	4	183252836	C	A	0.0954864	0.0193976	1.09e-06	10031	Phascolarctobacterium	TRUE	reported	MkrAnV	0.17	textfile	0.00240987	24.227	9.32e-06
rs56069061	3	168339417	A	G	-0.111306	0.0230694	1.87e-06	11007	Phascolarctobacterium	TRUE	reported	MkrAnV	0.1014	textfile	0.00211045	23.2746	9.42e-06
rs6427992	1	203102563	C	G	-0.0652458	0.0137508	2.09e-06	11113	Phascolarctobacterium	TRUE	reported	MkrAnV	0.3926	textfile	0.00202179	22.5097	9.44e-06
rs76124218	17	73584441	G	C	-0.159361	0.0344532	2.67e-06	7314	Phascolarctobacterium	TRUE	reported	MkrAnV	0.0517	textfile	0.00291663	21.3888	9.33e-06
rs12618201	2	174436533	G	A	0.0641657	0.0138202	3.38e-06	11113	Phascolarctobacterium	TRUE	reported	MkrAnV	0.3469	textfile	0.001936	21.5526	9.16e-06
rs74540770	3	186553389	A	G	-0.121014	0.0258621	3.6e-06	9403	Phascolarctobacterium	TRUE	reported	MkrAnV	0.0646	textfile	0.00232312	21.8905	9.13e-06
rs1264476	8	102434276	G	T	0.0767335	0.0166041	4.3e-06	11104	Phascolarctobacterium	TRUE	reported	MkrAnV	0.1998	textfile	0.00191966	21.353	9.4e-06
rs74847270	22	47841258	G	A	-0.104889	0.0230998	5.73e-06	11098	Phascolarctobacterium	TRUE	reported	MkrAnV	0.0875	textfile	0.00185436	20.6142	9.59e-06
rs28525131	14	21358155	A	G	-0.118657	0.0269048	8.23e-06	10457	Phascolarctobacterium	TRUE	reported	MkrAnV	0.0944	textfile	0.00185658	19.4466	9.7e-06
rs11929846	4	17051156	C	T	-0.0697199	0.0157969	8.88e-06	11114	Phascolarctobacterium	TRUE	reported	MkrAnV	0.2097	textfile	0.0017496	19.4756	9.86e-06
rs7982713	13	71376322	A	G	0.0726922	0.0163201	9.72e-06	10710	Phascolarctobacterium	TRUE	reported	MkrAnV	0.2286	textfile	0.001849	19.8358	9.97e-06
rs57404562	2	12101762	A	C	0.155486	0.0316057	6.22e-07	3487	Prevotella7	TRUE	reported	VSN8nq	0.1799	textfile	0.00689285	24.1883	9.92e-06
rs9959718	18	71442664	A	G	0.133012	0.0275361	1.9e-06	3489	Prevotella7	TRUE	reported	VSN8nq	0.2495	textfile	0.00664324	23.3199	9.51e-06
rs9608249	22	24613952	G	A	-0.158213	0.0336317	2.07e-06	3482	Prevotella7	TRUE	reported	VSN8nq	0.171	textfile	0.00631551	22.1176	9.38e-06
rs430270	3	60474379	C	A	0.139155	0.0297055	2.87e-06	3318	Prevotella7	TRUE	reported	VSN8nq	0.2008	textfile	0.0065703	21.9312	9.27e-06
rs2240542	2	242066314	T	C	0.12085	0.0261776	4.84e-06	3489	Prevotella7	TRUE	reported	VSN8nq	0.2575	textfile	0.00607137	21.3002	9.5e-06
rs2918132	10	133000320	T	C	-0.114648	0.0254916	6.42e-06	3318	Prevotella7	TRUE	reported	VSN8nq	0.3678	textfile	0.00605936	20.2153	9.72e-06
rs79263163	11	39821773	C	A	-0.143982	0.031501	7.51e-06	3489	Prevotella7	TRUE	reported	VSN8nq	0.1849	textfile	0.00595216	20.8795	9.64e-06
rs118038478	16	47237609	G	A	0.205676	0.0468917	7.85e-06	3295	Prevotella7	TRUE	reported	VSN8nq	0.0755	textfile	0.00580483	19.2269	9.76e-06
rs12195431	6	91019654	C	T	0.196528	0.0442322	8.73e-06	3489	Prevotella7	TRUE	reported	VSN8nq	0.0785	textfile	0.00562626	19.7298	9.87e-06
rs12124567	1	3343802	G	A	-0.121281	0.0275017	9.49e-06	3283	Prevotella7	TRUE	reported	VSN8nq	0.2624	textfile	0.00588887	19.4358	9.9e-06
rs16937247	11	19943115	C	G	0.146098	0.0351529	9.64e-06	3486	Prevotella7	TRUE	reported	VSN8nq	0.1402	textfile	0.0049305	17.263	9.95e-06
rs9426434	1	29736216	C	T	-0.123657	0.0278514	9.72e-06	3318	Prevotella7	TRUE	reported	VSN8nq	0.2734	textfile	0.00590601	19.7007	9.96e-06
rs111509883	19	639161	C	T	0.171131	0.0347624	1.24e-06	6960	Prevotella9	TRUE	reported	7o2LCy	0.0845	textfile	0.0034699	24.2276	9.31e-06
rs2683313	8	19115604	G	A	-0.0724576	0.0151603	1.69e-06	10260	Prevotella9	TRUE	reported	7o2LCy	0.3082	textfile	0.00222147	22.8386	9.48e-06
rs11685699	2	11232685	T	C	-0.141357	0.0295665	2.03e-06	8342	Prevotella9	TRUE	reported	7o2LCy	0.0825	textfile	0.00273262	22.8525	9.56e-06
rs746764	20	21470713	C	T	-0.0915772	0.0193245	2.04e-06	9385	Prevotella9	TRUE	reported	7o2LCy	0.173	textfile	0.00238719	22.4526	9.46e-06
rs117271932	22	44236460	G	A	0.208089	0.0440393	2.82e-06	4878	Prevotella9	TRUE	reported	7o2LCy	0.0467	textfile	0.00455608	22.3171	9.23e-06
rs10512344	9	109009495	G	C	0.247373	0.0544087	3.19e-06	3063	Prevotella9	TRUE	reported	7o2LCy	0.0328	textfile	0.00670347	20.6578	9.23e-06
rs7232121	18	19993452	C	G	0.0671292	0.014423	3.76e-06	9790	Prevotella9	TRUE	reported	7o2LCy	0.4791	textfile	0.00220786	21.6583	9.18e-06
rs9428102	1	118852817	G	A	-0.0778844	0.0176068	4.62e-06	10264	Prevotella9	TRUE	reported	7o2LCy	0.2366	textfile	0.00190281	19.5639	9.51e-06
rs1304512	5	63736025	A	G	0.0761593	0.0165885	5.29e-06	9790	Prevotella9	TRUE	reported	7o2LCy	0.2187	textfile	0.0021484	21.0739	9.56e-06
rs9613013	22	26152738	A	G	0.0917591	0.0202697	6.1e-06	9790	Prevotella9	TRUE	reported	7o2LCy	0.1451	textfile	0.00208888	20.4888	9.63e-06
rs11199734	10	122819400	T	A	0.0770209	0.0169462	7e-06	10263	Prevotella9	TRUE	reported	7o2LCy	0.2177	textfile	0.00200874	20.6532	9.75e-06
rs7976209	12	1794470	C	T	-0.0870786	0.0197951	7.28e-06	10263	Prevotella9	TRUE	reported	7o2LCy	0.167	textfile	0.00188199	19.3475	9.76e-06
rs12648235	4	161115744	C	T	0.0785902	0.0177676	7.39e-06	10271	Prevotella9	TRUE	reported	7o2LCy	0.1571	textfile	0.00190126	19.5613	9.68e-06
rs2104588	10	12497581	C	T	0.105558	0.023773	8.13e-06	9268	Prevotella9	TRUE	reported	7o2LCy	0.1193	textfile	0.0021228	19.7117	9.73e-06
rs4968431	17	59421778	T	G	0.0640113	0.0144162	8.58e-06	10271	Prevotella9	TRUE	reported	7o2LCy	0.3638	textfile	0.00191586	19.7118	9.85e-06
rs72815774	2	91954502	C	T	-0.176186	0.0393068	8.78e-06	5728	Prevotella9	TRUE	reported	7o2LCy	0.0706	textfile	0.00349529	20.0842	9.88e-06
rs7237249	18	71992502	T	C	-0.0823764	0.0182126	8.93e-06	10271	Prevotella9	TRUE	reported	7o2LCy	0.1352	textfile	0.00198786	20.454	9.86e-06
rs2495052	1	14161251	G	A	0.0838978	0.0188523	8.97e-06	9790	Prevotella9	TRUE	reported	7o2LCy	0.1789	textfile	0.00201889	19.8008	9.84e-06
rs16966465	15	38513730	C	G	0.0743348	0.0165291	9.33e-06	10261	Prevotella9	TRUE	reported	7o2LCy	0.2346	textfile	0.00196718	20.221	9.89e-06
rs2900503	9	112657543	T	G	-0.172329	0.0326671	1.55e-07	3320	RikenellaceaeRC9gutgroup	TRUE	reported	ZJlwS9	0.171	textfile	0.00831251	27.8121	6.98e-06
rs17582787	4	149562638	G	A	-0.157739	0.0339924	3.55e-06	3320	RikenellaceaeRC9gutgroup	TRUE	reported	ZJlwS9	0.1292	textfile	0.00644421	21.5206	9.15e-06
rs2998141	10	135010198	C	T	-0.136346	0.0293073	4.42e-06	3330	RikenellaceaeRC9gutgroup	TRUE	reported	ZJlwS9	0.2217	textfile	0.00645772	21.631	9.44e-06
rs80309088	6	165668732	A	G	0.17405	0.0383423	4.56e-06	3170	RikenellaceaeRC9gutgroup	TRUE	reported	ZJlwS9	0.1292	textfile	0.0064583	20.5929	9.49e-06
rs4717843	7	73334987	T	G	-0.119376	0.0260548	4.72e-06	3220	RikenellaceaeRC9gutgroup	TRUE	reported	ZJlwS9	0.3618	textfile	0.00647709	20.9792	9.56e-06
rs9887954	1	164800873	A	G	-0.114849	0.0249013	4.81e-06	3330	RikenellaceaeRC9gutgroup	TRUE	reported	ZJlwS9	0.4364	textfile	0.00634752	21.2595	9.55e-06
rs7113155	11	102429543	C	G	0.114423	0.0247798	5.26e-06	3334	RikenellaceaeRC9gutgroup	TRUE	reported	ZJlwS9	0.4523	textfile	0.00635467	21.3092	9.6e-06
rs4270579	4	84698188	A	G	-0.118021	0.0271041	5.46e-06	3331	RikenellaceaeRC9gutgroup	TRUE	reported	ZJlwS9	0.3042	textfile	0.00565992	18.9491	9.6e-06
rs7193937	16	76605358	C	G	0.124153	0.027741	6.19e-06	3220	RikenellaceaeRC9gutgroup	TRUE	reported	ZJlwS9	0.2893	textfile	0.00618191	20.0171	9.64e-06
rs12501673	4	163830516	G	A	0.116395	0.0262253	6.29e-06	3334	RikenellaceaeRC9gutgroup	TRUE	reported	ZJlwS9	0.325	textfile	0.00587361	19.6865	9.7e-06
rs17032291	4	155865671	C	T	-0.169579	0.0368251	6.61e-06	3206	RikenellaceaeRC9gutgroup	TRUE	reported	ZJlwS9	0.1412	textfile	0.00657093	21.1925	9.71e-06
rs7712231	5	31406285	G	A	0.156284	0.0350462	7.97e-06	3334	RikenellaceaeRC9gutgroup	TRUE	reported	ZJlwS9	0.165	textfile	0.00592923	19.874	9.75e-06
rs2074881	19	1970021	C	T	-0.142236	0.032391	9.45e-06	3315	RikenellaceaeRC9gutgroup	TRUE	reported	ZJlwS9	0.1789	textfile	0.0057832	19.2712	9.9e-06
rs61841503	10	17019559	A	G	0.092888	0.0171454	4e-08	13568	Romboutsia	TRUE	reported	ywwLHb	0.1372	textfile	0.00215859	29.3467	3.83e-06
rs10279978	7	5319387	G	A	-0.0622202	0.0127675	1.17e-06	14143	Romboutsia	TRUE	reported	ywwLHb	0.3479	textfile	0.0016764	23.7458	9.19e-06
rs62504452	7	145760298	G	A	-0.0710048	0.0156654	4.66e-06	14178	Romboutsia	TRUE	reported	ywwLHb	0.166	textfile	0.00144693	20.5414	9.55e-06
rs75200530	8	5088054	G	T	-0.190644	0.0421065	5.07e-06	5246	Romboutsia	TRUE	reported	ywwLHb	0.0467	textfile	0.00389249	20.492	9.44e-06
rs16843578	1	171903885	T	C	-0.0875276	0.0196779	5.08e-06	14186	Romboutsia	TRUE	reported	ywwLHb	0.0825	textfile	0.00139274	19.7821	9.45e-06
rs9567264	13	32720756	T	C	0.0580018	0.0127495	5.76e-06	14180	Romboutsia	TRUE	reported	ywwLHb	0.3201	textfile	0.00145743	20.6937	9.59e-06
rs34302036	7	78136725	G	A	0.0550261	0.0120835	5.88e-06	14185	Romboutsia	TRUE	reported	ywwLHb	0.4145	textfile	0.00145979	20.7345	9.56e-06
rs11221428	11	99665050	C	T	-0.0726779	0.0158263	6.49e-06	14187	Romboutsia	TRUE	reported	ywwLHb	0.1551	textfile	0.00148426	21.0855	9.75e-06
rs75987356	2	16066705	A	G	-0.129578	0.0280454	6.71e-06	10466	Romboutsia	TRUE	reported	ywwLHb	0.0686	textfile	0.00203552	21.3431	9.7e-06
rs7109293	11	133834657	G	A	0.0919112	0.0205738	6.98e-06	14141	Romboutsia	TRUE	reported	ywwLHb	0.0924	textfile	0.00140933	19.9547	9.76e-06
rs77702691	13	88725540	G	A	-0.094406	0.0208544	7.37e-06	12487	Romboutsia	TRUE	reported	ywwLHb	0.1024	textfile	0.00163844	20.4895	9.69e-06
rs114398731	5	57229635	C	G	-0.131039	0.0293815	7.96e-06	10326	Romboutsia	TRUE	reported	ywwLHb	0.0358	textfile	0.00192256	19.8868	9.75e-06
rs28603357	7	106406824	C	T	-0.214911	0.0474739	8.52e-06	3693	Romboutsia	TRUE	reported	ywwLHb	0.0636	textfile	0.00551854	20.482	9.82e-06
rs9389266	6	135411737	G	T	0.0722815	0.0162353	9.38e-06	14187	Romboutsia	TRUE	reported	ywwLHb	0.169	textfile	0.00139519	19.8185	9.89e-06
rs2034589	16	8307948	C	G	0.0629765	0.0123489	5.01e-07	17846	Roseburia	TRUE	reported	Ecqqj1	0.2276	textfile	0.00145521	26.0047	9.47e-06
rs2160994	12	50650057	C	T	0.0550687	0.0112481	9.7e-07	17444	Roseburia	TRUE	reported	Ecqqj1	0.3797	textfile	0.00137217	23.9663	9.28e-06
rs116270582	4	119349	A	T	-0.153844	0.0329324	1.2e-06	9099	Roseburia	TRUE	reported	Ecqqj1	0.0487	textfile	0.00239265	21.8182	9.19e-06
rs6930661	6	12774611	T	C	-0.0961587	0.0204975	2.48e-06	16945	Roseburia	TRUE	reported	Ecqqj1	0.0755	textfile	0.00129709	22.0052	9.24e-06
rs16910295	11	12009569	C	T	-0.0980434	0.020957	2.91e-06	16648	Roseburia	TRUE	reported	Ecqqj1	0.0606	textfile	0.00131295	21.884	9.28e-06
rs6445851	3	57116228	A	G	-0.0497336	0.0108158	3.53e-06	17851	Roseburia	TRUE	reported	Ecqqj1	0.4006	textfile	0.00118305	21.1413	9.16e-06
rs2943022	5	89598914	C	T	0.0493786	0.0106763	4.11e-06	17854	Roseburia	TRUE	reported	Ecqqj1	0.4602	textfile	0.00119668	21.3887	9.42e-06
rs4748237	10	16051097	C	G	0.0488326	0.0106404	4.67e-06	17851	Roseburia	TRUE	reported	Ecqqj1	0.4046	textfile	0.00117849	21.0597	9.53e-06
rs9300744	13	103117486	T	C	-0.0588452	0.0126228	4.75e-06	17854	Roseburia	TRUE	reported	Ecqqj1	0.2386	textfile	0.00121576	21.7301	9.56e-06
rs329182	5	125076494	C	T	0.0690327	0.0152884	5.9e-06	17854	Roseburia	TRUE	reported	Ecqqj1	0.1571	textfile	0.00114065	20.3862	9.56e-06
rs12740451	1	95178974	C	T	0.0697527	0.0153607	7.34e-06	17837	Roseburia	TRUE	reported	Ecqqj1	0.1252	textfile	0.00115471	20.6181	9.72e-06
rs75326254	6	166170836	T	C	-0.104628	0.0230897	7.5e-06	15893	Roseburia	TRUE	reported	Ecqqj1	0.0636	textfile	0.0012903	20.5307	9.63e-06
rs302266	1	194183650	C	T	-0.0777312	0.0172985	8.13e-06	17056	Roseburia	TRUE	reported	Ecqqj1	0.1203	textfile	0.00118245	20.1893	9.72e-06
rs57466170	15	37859065	T	C	0.0741405	0.0171601	8.3e-06	17333	Roseburia	TRUE	reported	Ecqqj1	0.0865	textfile	0.0010758	18.6647	9.71e-06
rs147990086	1	145655256	G	A	-0.0578936	0.01324	8.93e-06	17840	Roseburia	TRUE	reported	Ecqqj1	0.1909	textfile	0.0010706	19.1178	9.85e-06
rs78753150	5	144135655	C	A	0.0968739	0.0214067	9.98e-06	16303	Roseburia	TRUE	reported	Ecqqj1	0.0586	textfile	0.00125459	20.4768	9.99e-06
rs55858165	15	86512809	C	A	0.179284	0.0404954	9.99e-06	5447	Roseburia	TRUE	reported	Ecqqj1	0.0775	textfile	0.00358555	19.5936	9.99e-06
rs79968837	20	41177956	G	A	-0.0950311	0.0193507	1.15e-06	16602	Ruminiclostridium5	TRUE	reported	5WQJPO	0.0686	textfile	0.00145059	24.1148	9.17e-06
rs243585	21	19151940	G	C	-0.0585939	0.0121017	1.33e-06	16906	Ruminiclostridium5	TRUE	reported	5WQJPO	0.3012	textfile	0.00138475	23.4402	9.3e-06
rs2286384	12	1891043	C	G	-0.0518814	0.0107482	1.44e-06	17394	Ruminiclostridium5	TRUE	reported	5WQJPO	0.501	textfile	0.00133773	23.297	9.34e-06
rs2482038	10	12835085	A	C	0.0518991	0.0108777	1.7e-06	17396	Ruminiclostridium5	TRUE	reported	5WQJPO	0.4384	textfile	0.00130686	22.7613	9.5e-06
rs10827477	10	35262588	G	A	-0.0547387	0.0115163	2.19e-06	17391	Ruminiclostridium5	TRUE	reported	5WQJPO	0.3151	textfile	0.00129739	22.5896	9.31e-06
rs6121460	20	60293505	A	G	0.0932955	0.0199206	2.64e-06	17318	Ruminiclostridium5	TRUE	reported	5WQJPO	0.0805	textfile	0.00126494	21.9314	9.31e-06
rs1492620	6	50405920	C	T	-0.0830505	0.0180073	3.53e-06	17397	Ruminiclostridium5	TRUE	reported	5WQJPO	0.0805	textfile	0.00122119	21.2685	9.14e-06
rs113753996	5	32477664	C	T	0.0820689	0.0174463	3.99e-06	16680	Ruminiclostridium5	TRUE	reported	5WQJPO	0.1372	textfile	0.00132489	22.1259	9.34e-06
rs2791343	8	131316030	C	T	0.051717	0.0113369	5.54e-06	17392	Ruminiclostridium5	TRUE	reported	5WQJPO	0.34	textfile	0.00119512	20.808	9.56e-06
rs8053158	16	86769909	G	A	-0.0740543	0.0159151	5.9e-06	17397	Ruminiclostridium5	TRUE	reported	5WQJPO	0.1203	textfile	0.00124299	21.6487	9.55e-06
rs2801960	1	41878680	G	C	0.0520975	0.0115111	6.21e-06	17387	Ruminiclostridium5	TRUE	reported	5WQJPO	0.3181	textfile	0.00117669	20.4809	9.65e-06
rs2833828	21	33811886	A	G	0.0489617	0.0108702	6.82e-06	17397	Ruminiclostridium5	TRUE	reported	5WQJPO	0.4533	textfile	0.00116481	20.2856	9.7e-06
rs1223978	13	108775162	C	T	0.0484169	0.0108254	8.16e-06	17381	Ruminiclostridium5	TRUE	reported	5WQJPO	0.4801	textfile	0.00114956	20.0011	9.72e-06
rs73002572	2	103755970	C	G	0.181548	0.0414078	8.82e-06	3761	Ruminiclostridium5	TRUE	reported	5WQJPO	0.0547	textfile	0.00508508	19.2125	9.88e-06
rs4955951	3	55243531	G	A	-0.0713749	0.0165826	9.96e-06	17397	Ruminiclostridium5	TRUE	reported	5WQJPO	0.0924	textfile	0.00106377	18.524	9.99e-06
rs1756364	14	20954661	T	G	0.0999189	0.0197169	2.54e-07	12933	Ruminiclostridium6	TRUE	reported	s9tohI	0.1213	textfile	0.0019818	25.6775	7.62e-06
rs71414120	14	56938952	G	T	0.200894	0.0406434	1.08e-06	5567	Ruminiclostridium6	TRUE	reported	s9tohI	0.0765	textfile	0.0043695	24.423	9.34e-06
rs61060922	16	72136154	G	T	0.15913	0.0322283	1.09e-06	8955	Ruminiclostridium6	TRUE	reported	s9tohI	0.0447	textfile	0.00271506	24.3741	9.27e-06
rs77193512	11	40289063	G	A	0.0736533	0.0153163	1.3e-06	13380	Ruminiclostridium6	TRUE	reported	s9tohI	0.167	textfile	0.00172531	23.1211	9.26e-06
rs79968172	1	240503826	A	G	0.11614	0.0243083	1.66e-06	12802	Ruminiclostridium6	TRUE	reported	s9tohI	0.0557	textfile	0.00177991	22.8235	9.48e-06
rs663262	11	86179076	C	T	-0.13498	0.0310715	3.39e-06	7876	Ruminiclostridium6	TRUE	reported	s9tohI	0.0517	textfile	0.00239041	18.8672	9.11e-06
rs10829821	10	132651293	C	T	-0.097606	0.0216072	3.47e-06	12802	Ruminiclostridium6	TRUE	reported	s9tohI	0.0855	textfile	0.00159142	20.4026	9.18e-06
rs11992182	8	79766499	C	A	0.0625299	0.0137876	4.65e-06	13381	Ruminiclostridium6	TRUE	reported	s9tohI	0.2883	textfile	0.00153478	20.5653	9.54e-06
rs72991535	18	76018244	G	T	0.135604	0.0295174	4.95e-06	9642	Ruminiclostridium6	TRUE	reported	s9tohI	0.0596	textfile	0.00218409	21.1007	9.38e-06
rs2548459	19	49209339	T	C	0.0554866	0.0122755	6.4e-06	13377	Ruminiclostridium6	TRUE	reported	s9tohI	0.4702	textfile	0.00152503	20.4285	9.71e-06
rs9555756	13	111703249	C	A	-0.0804138	0.0176692	7.1e-06	13369	Ruminiclostridium6	TRUE	reported	s9tohI	0.1243	textfile	0.00154688	20.7092	9.75e-06
rs73176030	7	101271282	C	T	0.058665	0.013208	7.29e-06	13378	Ruminiclostridium6	TRUE	reported	s9tohI	0.3181	textfile	0.0014725	19.7252	9.75e-06
rs792058	2	5548605	A	G	0.0554234	0.0125423	8.58e-06	12933	Ruminiclostridium6	TRUE	reported	s9tohI	0.4274	textfile	0.00150756	19.5238	9.84e-06
rs35362464	4	36478011	A	C	0.0720077	0.0165387	8.99e-06	13308	Ruminiclostridium6	TRUE	reported	s9tohI	0.1511	textfile	0.00142241	18.9536	9.85e-06
rs1871858	15	61047117	G	C	-0.105422	0.0237274	9.12e-06	12818	Ruminiclostridium6	TRUE	reported	s9tohI	0.0795	textfile	0.00153769	19.7374	9.89e-06
rs116969552	10	128214403	G	A	-0.166823	0.0376681	9.16e-06	6824	Ruminiclostridium6	TRUE	reported	s9tohI	0.0358	textfile	0.00286601	19.6081	9.87e-06
rs67479537	19	10115515	C	T	0.118994	0.026487	9.3e-06	11613	Ruminiclostridium6	TRUE	reported	s9tohI	0.0795	textfile	0.00173495	20.1795	9.87e-06
rs57665991	3	157841287	G	C	-0.0641507	0.0123339	2.07e-07	16725	Ruminiclostridium9	TRUE	reported	ADUafZ	0.2386	textfile	0.00161487	27.0491	8.13e-06
rs73592673	6	128568828	T	A	-0.081629	0.0169515	2.14e-06	15493	Ruminiclostridium9	TRUE	reported	ADUafZ	0.1471	textfile	0.00149448	23.1856	9.41e-06
rs115044523	7	47013498	A	G	-0.0980026	0.0202616	2.37e-06	16107	Ruminiclostridium9	TRUE	reported	ADUafZ	0.0915	textfile	0.00145038	23.3922	9.33e-06
rs918449	19	34371198	G	A	-0.0950908	0.0197177	2.56e-06	16725	Ruminiclostridium9	TRUE	reported	ADUafZ	0.0696	textfile	0.00138866	23.2548	9.31e-06
rs12040548	1	247710285	T	G	0.0570422	0.0122359	3.15e-06	16721	Ruminiclostridium9	TRUE	reported	ADUafZ	0.3111	textfile	0.00129806	21.7304	9.2e-06
rs12419854	11	68886460	A	T	-0.0727975	0.0155594	3.18e-06	16027	Ruminiclostridium9	TRUE	reported	ADUafZ	0.1779	textfile	0.00136396	21.8873	9.24e-06
rs113048721	9	74214419	G	C	0.0600735	0.0132737	4.1e-06	16719	Ruminiclostridium9	TRUE	reported	ADUafZ	0.2386	textfile	0.0012236	20.4799	9.41e-06
rs9522712	13	90441578	C	T	0.0699728	0.0154939	4.66e-06	16725	Ruminiclostridium9	TRUE	reported	ADUafZ	0.1451	textfile	0.00121798	20.3932	9.54e-06
rs6082461	20	2210530	C	A	0.0586425	0.0131004	4.87e-06	16650	Ruminiclostridium9	TRUE	reported	ADUafZ	0.2068	textfile	0.00120204	20.0357	9.47e-06
rs13033315	2	204706865	A	T	0.0511195	0.0111418	5.68e-06	16724	Ruminiclostridium9	TRUE	reported	ADUafZ	0.4503	textfile	0.00125712	21.0481	9.57e-06
rs79082720	7	155701010	G	C	0.0928576	0.0204871	6.47e-06	16094	Ruminiclostridium9	TRUE	reported	ADUafZ	0.0954	textfile	0.00127484	20.5409	9.74e-06
rs7137760	12	10702414	T	C	0.050797	0.0112182	7.07e-06	16722	Ruminiclostridium9	TRUE	reported	ADUafZ	0.4145	textfile	0.00122464	20.501	9.73e-06
rs78191726	6	67655320	C	T	0.0944998	0.0210206	7.58e-06	16039	Ruminiclostridium9	TRUE	reported	ADUafZ	0.0905	textfile	0.00125848	20.2077	9.69e-06
rs74303178	8	14697544	C	T	0.0532742	0.0119274	7.92e-06	16706	Ruminiclostridium9	TRUE	reported	ADUafZ	0.3201	textfile	0.00119276	19.9477	9.75e-06
rs9809789	3	29179983	T	C	-0.0717454	0.0159673	8.72e-06	16025	Ruminiclostridium9	TRUE	reported	ADUafZ	0.168	textfile	0.00125829	20.1869	9.87e-06
rs5994253	22	17793012	G	A	-0.0811302	0.0157621	2.35e-07	15288	RuminococcaceaeNK4A214group	TRUE	reported	Uck6wZ	0.1461	textfile	0.00172996	26.4899	8.37e-06
rs11586410	1	157338888	A	G	-0.0863422	0.0169937	3.66e-07	14822	RuminococcaceaeNK4A214group	TRUE	reported	Uck6wZ	0.1342	textfile	0.00173864	25.8114	8.76e-06
rs136761	22	49796014	A	G	-0.0587521	0.0119155	8.15e-07	14822	RuminococcaceaeNK4A214group	TRUE	reported	Uck6wZ	0.4294	textfile	0.00163759	24.3089	9.11e-06
rs73158814	7	132042135	G	C	-0.109257	0.0227458	2.2e-06	13077	RuminococcaceaeNK4A214group	TRUE	reported	Uck6wZ	0.0736	textfile	0.00176126	23.0691	9.23e-06
rs7573569	2	141897042	C	T	0.107739	0.0233638	3.23e-06	14822	RuminococcaceaeNK4A214group	TRUE	reported	Uck6wZ	0.0716	textfile	0.0014326	21.2616	9.21e-06
rs12642039	4	159932022	C	T	-0.0553003	0.0119397	3.43e-06	15276	RuminococcaceaeNK4A214group	TRUE	reported	Uck6wZ	0.3658	textfile	0.00140231	21.449	9.13e-06
rs114244418	2	235430299	G	C	-0.175266	0.0372779	3.59e-06	7123	RuminococcaceaeNK4A214group	TRUE	reported	Uck6wZ	0.0408	textfile	0.00309374	22.0989	9.13e-06
rs4814689	20	18030357	T	C	-0.1083	0.0230708	4.55e-06	14009	RuminococcaceaeNK4A214group	TRUE	reported	Uck6wZ	0.0666	textfile	0.00157052	22.0329	9.49e-06
rs34576931	12	78373555	C	G	-0.0873312	0.0194886	4.72e-06	14678	RuminococcaceaeNK4A214group	TRUE	reported	Uck6wZ	0.0915	textfile	0.00136621	20.0779	9.55e-06
rs147475196	3	26509287	G	A	-0.133769	0.0295196	4.72e-06	9917	RuminococcaceaeNK4A214group	TRUE	reported	Uck6wZ	0.0775	textfile	0.00206637	20.5305	9.53e-06
rs12731	2	239087912	G	A	-0.0527684	0.0115053	4.87e-06	15288	RuminococcaceaeNK4A214group	TRUE	reported	Uck6wZ	0.4513	textfile	0.00137405	21.0326	9.46e-06
rs35559912	5	35288938	C	T	-0.0925071	0.0203674	4.89e-06	13976	RuminococcaceaeNK4A214group	TRUE	reported	Uck6wZ	0.0656	textfile	0.00147386	20.6261	9.43e-06
rs62027366	16	24073806	C	T	0.0615389	0.0137612	6.58e-06	14822	RuminococcaceaeNK4A214group	TRUE	reported	Uck6wZ	0.2296	textfile	0.0013474	19.9954	9.73e-06
rs11241747	5	123846318	T	C	0.0533858	0.0120035	6.59e-06	14822	RuminococcaceaeNK4A214group	TRUE	reported	Uck6wZ	0.3907	textfile	0.00133276	19.7779	9.74e-06
rs13087692	3	84725039	G	T	0.0574623	0.012594	8.69e-06	15288	RuminococcaceaeNK4A214group	TRUE	reported	Uck6wZ	0.3052	textfile	0.00135988	20.8154	9.87e-06
rs6681678	1	100248591	T	C	-0.100174	0.024	9.05e-06	13031	RuminococcaceaeNK4A214group	TRUE	reported	Uck6wZ	0.0497	textfile	0.00133515	17.4189	9.88e-06
rs77564310	15	80713184	C	A	-0.0713093	0.0140855	3.29e-07	17000	RuminococcaceaeUCG002	TRUE	reported	1jvZPT	0.1789	textfile	0.00150537	25.6268	8.39e-06
rs55793120	12	47384118	C	T	0.137396	0.027414	4.81e-07	11669	RuminococcaceaeUCG002	TRUE	reported	1jvZPT	0.0507	textfile	0.00214802	25.1148	9.21e-06
rs10927423	1	14732458	A	C	-0.0713617	0.0147712	8.5e-07	17096	RuminococcaceaeUCG002	TRUE	reported	1jvZPT	0.1829	textfile	0.00136336	23.3371	9.3e-06
rs67746927	4	12207874	G	C	-0.054237	0.0110357	9.17e-07	16651	RuminococcaceaeUCG002	TRUE	reported	1jvZPT	0.4414	textfile	0.00144851	24.1512	9.12e-06
rs7155595	14	77502546	A	C	0.0569929	0.0116986	1.15e-06	17084	RuminococcaceaeUCG002	TRUE	reported	1jvZPT	0.3091	textfile	0.00138733	23.7312	9.12e-06
rs11750293	5	123822114	T	G	-0.0578304	0.0120512	1.76e-06	17094	RuminococcaceaeUCG002	TRUE	reported	1jvZPT	0.2813	textfile	0.00134531	23.0249	9.49e-06
rs7120052	11	86335459	C	A	0.0624796	0.0135523	1.97e-06	17097	RuminococcaceaeUCG002	TRUE	reported	1jvZPT	0.1759	textfile	0.00124162	21.252	9.51e-06
rs116974815	11	111712942	A	C	-0.189731	0.0396566	2.03e-06	5819	RuminococcaceaeUCG002	TRUE	reported	1jvZPT	0.0577	textfile	0.00391823	22.882	9.53e-06
rs79016051	1	238938497	T	C	-0.0887747	0.0189424	2.34e-06	16937	RuminococcaceaeUCG002	TRUE	reported	1jvZPT	0.0905	textfile	0.00129511	21.9612	9.33e-06
rs10916131	1	227563126	T	C	-0.069333	0.0146753	2.87e-06	17097	RuminococcaceaeUCG002	TRUE	reported	1jvZPT	0.1382	textfile	0.00130382	22.3179	9.25e-06
rs12463378	19	54475808	G	A	-0.0522061	0.0112086	2.96e-06	16994	RuminococcaceaeUCG002	TRUE	reported	1jvZPT	0.4175	textfile	0.00127493	21.6912	9.29e-06
rs2265670	1	190171640	G	C	-0.0512404	0.0109287	2.99e-06	17096	RuminococcaceaeUCG002	TRUE	reported	1jvZPT	0.4583	textfile	0.00128421	21.9805	9.27e-06
rs72874194	2	45178830	C	G	-0.0770289	0.016725	3.47e-06	16651	RuminococcaceaeUCG002	TRUE	reported	1jvZPT	0.0994	textfile	0.00127228	21.2092	9.16e-06
rs76847269	5	141014951	G	A	0.163508	0.0356151	5.17e-06	7654	RuminococcaceaeUCG002	TRUE	reported	1jvZPT	0.0567	textfile	0.00274617	21.0716	9.55e-06
rs882348	4	23325040	G	A	-0.0799946	0.0178618	5.45e-06	17097	RuminococcaceaeUCG002	TRUE	reported	1jvZPT	0.1064	textfile	0.00117177	20.0549	9.59e-06
rs7342369	12	129451330	A	C	-0.0527803	0.0116023	5.66e-06	16651	RuminococcaceaeUCG002	TRUE	reported	1jvZPT	0.3231	textfile	0.00124129	20.6919	9.56e-06
rs56030423	15	90780618	A	G	-0.0982874	0.0216344	6.3e-06	14937	RuminococcaceaeUCG002	TRUE	reported	1jvZPT	0.0885	textfile	0.00137988	20.637	9.69e-06
rs11607472	11	43344751	G	A	-0.0780229	0.0176325	7.19e-06	16282	RuminococcaceaeUCG002	TRUE	reported	1jvZPT	0.1074	textfile	0.00120112	19.5778	9.75e-06
rs57079348	13	87920450	G	T	-0.076573	0.017282	7.22e-06	16372	RuminococcaceaeUCG002	TRUE	reported	1jvZPT	0.1213	textfile	0.00119769	19.6296	9.74e-06
rs10964441	9	20131746	A	G	-0.14906	0.034486	7.45e-06	5346	RuminococcaceaeUCG002	TRUE	reported	1jvZPT	0.0527	textfile	0.00348252	18.6756	9.68e-06
rs113147300	9	114066670	G	A	-0.075842	0.0164562	7.69e-06	16370	RuminococcaceaeUCG002	TRUE	reported	1jvZPT	0.1322	textfile	0.00129583	21.2377	9.7e-06
rs362417	14	73589896	C	G	-0.054863	0.0120984	7.8e-06	17097	RuminococcaceaeUCG002	TRUE	reported	1jvZPT	0.2664	textfile	0.00120133	20.5614	9.74e-06
rs6542556	2	120757853	G	A	0.050974	0.011406	7.86e-06	17094	RuminococcaceaeUCG002	TRUE	reported	1jvZPT	0.3449	textfile	0.00116702	19.97	9.75e-06
rs7249614	19	43637890	G	A	-0.0492778	0.0110807	9.07e-06	16651	RuminococcaceaeUCG002	TRUE	reported	1jvZPT	0.3847	textfile	0.00118636	19.7751	9.86e-06
rs15256	10	73820548	T	C	0.0732376	0.016834	9.46e-06	17095	RuminococcaceaeUCG002	TRUE	reported	1jvZPT	0.0865	textfile	0.00110597	18.9253	9.89e-06
rs6793778	3	24045453	T	C	-0.0558706	0.0125258	9.81e-06	17094	RuminococcaceaeUCG002	TRUE	reported	1jvZPT	0.2624	textfile	0.00116254	19.8932	9.95e-06
rs73341549	7	51541468	C	T	-0.169857	0.0318768	1.51e-07	6744	RuminococcaceaeUCG003	TRUE	reported	W4SNCT	0.0507	textfile	0.00419253	28.3851	7.01e-06
rs646327	19	49209851	A	G	0.0586696	0.011837	7.83e-07	14406	RuminococcaceaeUCG003	TRUE	reported	W4SNCT	0.4682	textfile	0.00170241	24.5633	9.08e-06
rs6759615	2	205238716	G	A	0.102523	0.0200204	7.86e-07	14410	RuminococcaceaeUCG003	TRUE	reported	W4SNCT	0.0696	textfile	0.00181653	26.2202	8.98e-06
rs11613919	12	75496463	T	G	0.0727604	0.0155716	1.63e-06	14309	RuminococcaceaeUCG003	TRUE	reported	W4SNCT	0.2127	textfile	0.00152353	21.8303	9.49e-06
rs11243416	9	134416970	C	T	-0.0925653	0.0191203	1.67e-06	14004	RuminococcaceaeUCG003	TRUE	reported	W4SNCT	0.1014	textfile	0.00167081	23.4339	9.43e-06
rs16959793	15	35071718	C	A	-0.062527	0.0131259	2.22e-06	14412	RuminococcaceaeUCG003	TRUE	reported	W4SNCT	0.2803	textfile	0.00157207	22.6892	9.24e-06
rs4452755	8	82026852	C	A	-0.0634463	0.0134741	3.29e-06	14406	RuminococcaceaeUCG003	TRUE	reported	W4SNCT	0.3052	textfile	0.00153675	22.1694	9.23e-06
rs10490280	2	37905976	T	C	-0.0672094	0.0143309	4.16e-06	14004	RuminococcaceaeUCG003	TRUE	reported	W4SNCT	0.2177	textfile	0.00156811	21.9912	9.44e-06
rs3013089	1	13794594	A	G	-0.0551473	0.0120346	4.38e-06	14408	RuminococcaceaeUCG003	TRUE	reported	W4SNCT	0.3847	textfile	0.00145529	20.9955	9.44e-06
rs4532474	6	105781538	A	G	0.0769231	0.017045	4.82e-06	14412	RuminococcaceaeUCG003	TRUE	reported	W4SNCT	0.1491	textfile	0.00141118	20.3639	9.51e-06
rs2523124	7	97348436	C	T	-0.0546625	0.0120823	5.78e-06	14409	RuminococcaceaeUCG003	TRUE	reported	W4SNCT	0.3976	textfile	0.00141849	20.4652	9.58e-06
rs4629039	18	46485154	A	T	0.0553742	0.0122659	6.54e-06	14404	RuminococcaceaeUCG003	TRUE	reported	W4SNCT	0.34	textfile	0.00141292	20.3776	9.76e-06
rs78720113	3	41982393	G	A	-0.115348	0.0249601	7.59e-06	13078	RuminococcaceaeUCG003	TRUE	reported	W4SNCT	0.0696	textfile	0.00163035	21.3533	9.69e-06
rs139730	22	25292719	C	G	-0.0577655	0.0130645	9.72e-06	14004	RuminococcaceaeUCG003	TRUE	reported	W4SNCT	0.2863	textfile	0.0013941	19.5475	9.95e-06
rs6769553	3	54427795	G	A	0.0849743	0.0157451	7.91e-08	9501	RuminococcaceaeUCG004	TRUE	reported	kDpQkf	0.2843	textfile	0.00305624	29.1202	4.84e-06
rs12125734	1	103732214	T	G	0.133972	0.0257417	2.09e-07	8938	RuminococcaceaeUCG004	TRUE	reported	kDpQkf	0.0865	textfile	0.00302133	27.0804	7.8e-06
rs511258	3	169966722	A	G	-0.0757474	0.0162475	4.52e-06	9500	RuminococcaceaeUCG004	TRUE	reported	kDpQkf	0.2634	textfile	0.00228269	21.7306	9.48e-06
rs9818949	3	197683751	T	G	0.0859927	0.0188671	5.39e-06	9116	RuminococcaceaeUCG004	TRUE	reported	kDpQkf	0.2187	textfile	0.00227362	20.769	9.56e-06
rs872501	8	139253064	A	G	0.116125	0.025946	5.81e-06	8473	RuminococcaceaeUCG004	TRUE	reported	kDpQkf	0.1272	textfile	0.00235855	20.0265	9.57e-06
rs3800154	6	2119329	C	A	-0.0797959	0.0177639	6.12e-06	9406	RuminococcaceaeUCG004	TRUE	reported	kDpQkf	0.2207	textfile	0.00214066	20.1739	9.64e-06
rs10976229	9	7317307	G	T	0.095976	0.0214554	7.04e-06	9116	RuminococcaceaeUCG004	TRUE	reported	kDpQkf	0.1412	textfile	0.00219026	20.0059	9.74e-06
rs7123615	11	15771251	G	C	-0.0786157	0.0179592	7.09e-06	9502	RuminococcaceaeUCG004	TRUE	reported	kDpQkf	0.169	textfile	0.0020126	19.1582	9.75e-06
rs7569771	2	239846337	G	A	-0.075914	0.0170308	8.12e-06	9502	RuminococcaceaeUCG004	TRUE	reported	kDpQkf	0.2167	textfile	0.00208666	19.8647	9.74e-06
rs2248146	7	24791998	C	T	0.0689452	0.0153649	8.2e-06	9502	RuminococcaceaeUCG004	TRUE	reported	kDpQkf	0.3221	textfile	0.00211452	20.1306	9.71e-06
rs11961899	6	132887921	A	G	-0.0707825	0.0161381	9.18e-06	9501	RuminococcaceaeUCG004	TRUE	reported	kDpQkf	0.2714	textfile	0.00202068	19.2333	9.84e-06
rs550351	1	18676399	C	A	0.078587	0.018003	9.43e-06	9498	RuminococcaceaeUCG004	TRUE	reported	kDpQkf	0.4404	textfile	0.0020022	19.051	9.9e-06
rs10950694	7	18026604	C	T	0.0577628	0.011412	4.3e-07	15821	RuminococcaceaeUCG005	TRUE	reported	5BAJ7x	0.4235	textfile	0.00161672	25.6164	9.14e-06
rs34781347	20	16312851	A	G	0.188685	0.0386484	6.05e-07	6061	RuminococcaceaeUCG005	TRUE	reported	5BAJ7x	0.0596	textfile	0.00391708	23.8269	9.85e-06
rs60081663	5	32755085	G	C	0.158082	0.0319586	9.28e-07	9342	RuminococcaceaeUCG005	TRUE	reported	5BAJ7x	0.0527	textfile	0.00261223	24.4621	9.17e-06
rs12458218	18	22575871	C	T	0.0677322	0.0144525	2.41e-06	16099	RuminococcaceaeUCG005	TRUE	reported	5BAJ7x	0.1769	textfile	0.00136243	21.9609	9.25e-06
rs394449	17	7034575	T	A	0.0692909	0.0148712	2.6e-06	15728	RuminococcaceaeUCG005	TRUE	reported	5BAJ7x	0.1789	textfile	0.00137844	21.7072	9.37e-06
rs7555878	1	187906034	G	A	0.0586677	0.0125277	2.81e-06	16100	RuminococcaceaeUCG005	TRUE	reported	5BAJ7x	0.2803	textfile	0.00136031	21.928	9.27e-06
rs12288512	11	27747671	G	A	0.066635	0.0144356	3.1e-06	15473	RuminococcaceaeUCG005	TRUE	reported	5BAJ7x	0.1799	textfile	0.0013752	21.305	9.32e-06
rs114279581	2	198122357	G	A	-0.146604	0.0316034	3.22e-06	8465	RuminococcaceaeUCG005	TRUE	reported	5BAJ7x	0.0477	textfile	0.00253568	21.514	9.21e-06
rs2893871	10	62662781	A	G	-0.073644	0.015548	3.54e-06	16103	RuminococcaceaeUCG005	TRUE	reported	5BAJ7x	0.1521	textfile	0.00139128	22.4322	9.15e-06
rs35166120	8	3099727	G	C	-0.0686153	0.0146252	3.75e-06	16092	RuminococcaceaeUCG005	TRUE	reported	5BAJ7x	0.1849	textfile	0.00136595	22.0082	9.17e-06
rs10873449	14	94630731	C	T	0.0654843	0.0143973	4.11e-06	16098	RuminococcaceaeUCG005	TRUE	reported	5BAJ7x	0.169	textfile	0.00128345	20.685	9.41e-06
rs7449320	5	154003091	A	C	0.0599163	0.0130836	4.81e-06	16095	RuminococcaceaeUCG005	TRUE	reported	5BAJ7x	0.2207	textfile	0.0013013	20.9691	9.54e-06
rs72776570	10	4240906	A	C	0.087067	0.0197179	5.36e-06	15376	RuminococcaceaeUCG005	TRUE	reported	5BAJ7x	0.0825	textfile	0.00126646	19.4953	9.55e-06
rs55793120	12	47384118	C	T	0.121548	0.0279546	7.37e-06	11224	RuminococcaceaeUCG005	TRUE	reported	5BAJ7x	0.0507	textfile	0.00168155	18.9021	9.69e-06
rs898577	15	68705697	C	T	-0.123012	0.0286671	7.46e-06	9991	RuminococcaceaeUCG005	TRUE	reported	5BAJ7x	0.0547	textfile	0.00183959	18.4095	9.69e-06
rs10937802	4	7302344	A	G	0.0755811	0.0168226	8.17e-06	15821	RuminococcaceaeUCG005	TRUE	reported	5BAJ7x	0.0974	textfile	0.00127424	20.1829	9.71e-06
rs7586445	2	239509030	A	G	0.0782349	0.0176458	8.81e-06	15099	RuminococcaceaeUCG005	TRUE	reported	5BAJ7x	0.1262	textfile	0.00130019	19.6545	9.88e-06
rs8009993	14	39306809	C	G	-0.135936	0.0244857	4.42e-08	7389	RuminococcaceaeUCG009	TRUE	reported	s8X328	0.1292	textfile	0.00415387	30.8126	3.98e-06
rs1550196	17	32786955	A	G	0.130842	0.0262478	1.13e-06	7389	RuminococcaceaeUCG009	TRUE	reported	s8X328	0.1173	textfile	0.00335168	24.8421	9.25e-06
rs4708333	6	78106701	G	T	-0.084033	0.0174757	1.56e-06	7511	RuminococcaceaeUCG009	TRUE	reported	s8X328	0.3022	textfile	0.003069	23.1161	9.59e-06
rs61779334	1	39983022	C	G	-0.138137	0.0292072	1.94e-06	6865	RuminococcaceaeUCG009	TRUE	reported	s8X328	0.1044	textfile	0.00324778	22.3622	9.46e-06
rs2058609	12	12970792	G	A	0.0816464	0.017472	3.12e-06	7510	RuminococcaceaeUCG009	TRUE	reported	s8X328	0.3141	textfile	0.00289928	21.8311	9.22e-06
rs4079028	1	202299085	T	C	0.0915623	0.019936	3.28e-06	7480	RuminococcaceaeUCG009	TRUE	reported	s8X328	0.1938	textfile	0.0028121	21.0882	9.27e-06
rs12508214	4	7426937	T	C	-0.0774649	0.0168937	4.75e-06	7511	RuminococcaceaeUCG009	TRUE	reported	s8X328	0.3509	textfile	0.00279157	21.0206	9.54e-06
rs2192926	2	75512668	G	A	-0.089048	0.0192989	4.88e-06	7511	RuminococcaceaeUCG009	TRUE	reported	s8X328	0.2366	textfile	0.00282655	21.2847	9.43e-06
rs9558661	13	106650093	C	T	-0.0897823	0.0200739	7.01e-06	7480	RuminococcaceaeUCG009	TRUE	reported	s8X328	0.1869	textfile	0.00266721	19.9988	9.75e-06
rs113006825	6	51803869	C	T	-0.0928893	0.0208035	7.98e-06	7165	RuminococcaceaeUCG009	TRUE	reported	s8X328	0.1799	textfile	0.00277483	19.9314	9.73e-06
rs6952765	7	32001710	A	G	0.0732099	0.0166777	8.13e-06	7511	RuminococcaceaeUCG009	TRUE	reported	s8X328	0.4612	textfile	0.00255892	19.2643	9.72e-06
rs758191	16	1979831	G	T	0.17702	0.0375113	9.01e-06	5829	RuminococcaceaeUCG009	TRUE	reported	s8X328	0.0636	textfile	0.00380599	22.2622	9.86e-06
rs78410648	19	52399401	G	A	0.120989	0.0277317	9.67e-06	7510	RuminococcaceaeUCG009	TRUE	reported	s8X328	0.0974	textfile	0.00252813	19.0293	9.95e-06
rs138460696	2	66396776	G	A	0.139274	0.0315794	9.81e-06	6865	RuminococcaceaeUCG009	TRUE	reported	s8X328	0.1064	textfile	0.0028253	19.4449	9.94e-06
rs682403	9	135968557	G	A	-0.0588161	0.0124671	2.37e-06	12864	RuminococcaceaeUCG010	TRUE	reported	fTSEOO	0.4761	textfile	0.00172716	22.2531	9.3e-06
rs6958419	7	16349864	T	C	-0.0585718	0.0124994	2.84e-06	12870	RuminococcaceaeUCG010	TRUE	reported	fTSEOO	0.4891	textfile	0.00170326	21.955	9.27e-06
rs2820282	6	104728618	C	A	-0.0592304	0.0125917	2.85e-06	12865	RuminococcaceaeUCG010	TRUE	reported	fTSEOO	0.4523	textfile	0.00171698	22.1235	9.28e-06
rs35506912	15	36607072	C	G	-0.0693743	0.0147926	3.21e-06	12793	RuminococcaceaeUCG010	TRUE	reported	fTSEOO	0.2495	textfile	0.0017163	21.9909	9.22e-06
rs12597105	16	5233941	A	G	0.0670855	0.0144415	4.87e-06	12415	RuminococcaceaeUCG010	TRUE	reported	fTSEOO	0.2773	textfile	0.00173513	21.5756	9.45e-06
rs7935775	11	130676996	T	A	-0.0631351	0.0137953	4.99e-06	12864	RuminococcaceaeUCG010	TRUE	reported	fTSEOO	0.3002	textfile	0.00162553	20.9415	9.39e-06
rs73218807	4	31057482	A	G	-0.166211	0.0367938	6.43e-06	6714	RuminococcaceaeUCG010	TRUE	reported	fTSEOO	0.0577	textfile	0.00303018	20.4004	9.73e-06
rs7441445	4	40707798	T	C	-0.05695	0.0126502	6.8e-06	12852	RuminococcaceaeUCG010	TRUE	reported	fTSEOO	0.4354	textfile	0.00157447	20.2639	9.68e-06
rs1416041	6	105073676	C	A	-0.182339	0.0339898	7.04e-08	3632	RuminococcaceaeUCG011	TRUE	reported	jETJPm	0.1342	textfile	0.00786121	28.7623	5.13e-06
rs12724320	1	179370499	T	C	-0.120881	0.0249229	1.52e-06	3632	RuminococcaceaeUCG011	TRUE	reported	jETJPm	0.2753	textfile	0.00643526	23.5113	9.5e-06
rs79113084	12	29634919	T	C	-0.152166	0.0317519	2.06e-06	3610	RuminococcaceaeUCG011	TRUE	reported	jETJPm	0.1551	textfile	0.00632166	22.9536	9.41e-06
rs9729514	1	219901055	G	A	0.184934	0.0394616	2.37e-06	3632	RuminococcaceaeUCG011	TRUE	reported	jETJPm	0.1024	textfile	0.00601059	21.9504	9.28e-06
rs12636310	3	185469491	A	G	0.132725	0.0282037	2.81e-06	3632	RuminococcaceaeUCG011	TRUE	reported	jETJPm	0.2177	textfile	0.00606054	22.1339	9.25e-06
rs2729556	7	111763988	T	C	-0.109097	0.0233699	3.19e-06	3632	RuminococcaceaeUCG011	TRUE	reported	jETJPm	0.499	textfile	0.00596442	21.7808	9.21e-06
rs10274562	7	11222521	T	C	0.110917	0.0244556	6.5e-06	3632	RuminococcaceaeUCG011	TRUE	reported	jETJPm	0.3519	textfile	0.00563177	20.5591	9.76e-06
rs4490371	3	76205107	C	T	-0.111816	0.0248963	7.75e-06	3610	RuminococcaceaeUCG011	TRUE	reported	jETJPm	0.331	textfile	0.00555667	20.1605	9.73e-06
rs12781711	10	2219930	T	C	-0.0656129	0.0117477	2.55e-08	16772	RuminococcaceaeUCG013	TRUE	reported	ZpSl9u	0.3131	textfile	0.00185645	31.1906	3.25e-06
rs12189346	5	141395140	A	G	0.0684961	0.014558	1.68e-06	16470	RuminococcaceaeUCG013	TRUE	reported	ZpSl9u	0.163	textfile	0.0013423	22.1347	9.46e-06
rs75088940	12	30245557	C	T	-0.0942968	0.0200712	2.55e-06	15638	RuminococcaceaeUCG013	TRUE	reported	ZpSl9u	0.0934	textfile	0.00140946	22.0694	9.36e-06
rs76973485	3	9534657	T	G	0.194976	0.0418213	3.35e-06	5299	RuminococcaceaeUCG013	TRUE	reported	ZpSl9u	0.0368	textfile	0.00408501	21.7271	9.14e-06
rs16918863	10	19780463	C	A	0.111491	0.0240157	4.16e-06	12643	RuminococcaceaeUCG013	TRUE	reported	ZpSl9u	0.0606	textfile	0.00170177	21.5488	9.42e-06
rs12485353	3	197049996	A	G	-0.0607903	0.0130847	4.19e-06	16771	RuminococcaceaeUCG013	TRUE	reported	ZpSl9u	0.1789	textfile	0.00128535	21.5819	9.39e-06
rs11581881	1	9361576	T	C	0.0661211	0.0144736	4.73e-06	15730	RuminococcaceaeUCG013	TRUE	reported	ZpSl9u	0.1809	textfile	0.00132501	20.8674	9.54e-06
rs4385846	10	115650278	T	G	0.0598405	0.0131807	6.46e-06	16772	RuminococcaceaeUCG013	TRUE	reported	ZpSl9u	0.2068	textfile	0.00122743	20.6092	9.74e-06
rs7784330	7	32530997	A	G	-0.0498329	0.0112066	8.16e-06	16770	RuminococcaceaeUCG013	TRUE	reported	ZpSl9u	0.3887	textfile	0.00117771	19.7712	9.71e-06
rs2428106	9	136620584	G	C	-0.0490863	0.0109903	8.38e-06	16768	RuminococcaceaeUCG013	TRUE	reported	ZpSl9u	0.4394	textfile	0.00118825	19.9458	9.74e-06
rs2730183	8	40311885	A	G	-0.0488692	0.0109907	8.44e-06	16772	RuminococcaceaeUCG013	TRUE	reported	ZpSl9u	0.4642	textfile	0.00117739	19.7681	9.76e-06
rs12336782	9	13609119	C	T	-0.0856047	0.0189311	8.6e-06	16772	RuminococcaceaeUCG013	TRUE	reported	ZpSl9u	0.0815	textfile	0.00121767	20.4452	9.83e-06
rs9565219	13	76583319	A	T	-0.0524592	0.0117701	8.73e-06	16772	RuminococcaceaeUCG013	TRUE	reported	ZpSl9u	0.337	textfile	0.00118299	19.8622	9.86e-06
rs9313055	5	3628882	C	T	0.105087	0.023446	9.55e-06	15764	RuminococcaceaeUCG013	TRUE	reported	ZpSl9u	0.0686	textfile	0.00127275	20.0866	9.93e-06
rs1729063	16	10863459	C	G	-0.0533411	0.0120757	9.64e-06	16470	RuminococcaceaeUCG013	TRUE	reported	ZpSl9u	0.328	textfile	0.0011833	19.5097	9.94e-06
rs115777838	5	26110626	C	T	-0.18835	0.0386643	4.62e-07	5674	RuminococcaceaeUCG014	TRUE	reported	gqvh0A	0.0537	textfile	0.00416492	23.7222	9.31e-06
rs12638134	3	101334609	G	T	0.0582548	0.0119657	1.21e-06	14403	RuminococcaceaeUCG014	TRUE	reported	gqvh0A	0.3897	textfile	0.00164292	23.6987	9.13e-06
rs995642	2	134854659	T	C	0.060048	0.0126417	1.9e-06	14402	RuminococcaceaeUCG014	TRUE	reported	gqvh0A	0.326	textfile	0.00156417	22.5593	9.48e-06
rs10941294	5	36435597	T	C	-0.122057	0.0260017	2.4e-06	12615	RuminococcaceaeUCG014	TRUE	reported	gqvh0A	0.0686	textfile	0.00174373	22.0322	9.26e-06
rs72809222	2	57205854	C	T	0.0671775	0.0139838	2.41e-06	13922	RuminococcaceaeUCG014	TRUE	reported	gqvh0A	0.2515	textfile	0.00165492	23.0747	9.22e-06
rs56105232	9	14363769	A	G	0.139276	0.0299132	2.91e-06	9190	RuminococcaceaeUCG014	TRUE	reported	gqvh0A	0.0726	textfile	0.00235335	21.6736	9.26e-06
rs62478832	7	109564034	A	T	-0.058129	0.012903	6.04e-06	14331	RuminococcaceaeUCG014	TRUE	reported	gqvh0A	0.2883	textfile	0.0014142	20.2928	9.6e-06
rs73186226	3	123829361	A	G	-0.0993852	0.0216819	6.72e-06	13760	RuminococcaceaeUCG014	TRUE	reported	gqvh0A	0.0875	textfile	0.00152465	21.0081	9.7e-06
rs439810	2	119467367	C	G	-0.0577127	0.0126675	7.04e-06	14403	RuminococcaceaeUCG014	TRUE	reported	gqvh0A	0.2972	textfile	0.00143906	20.7538	9.73e-06
rs17296933	19	49175964	G	C	-0.0829544	0.0185058	7.34e-06	13177	RuminococcaceaeUCG014	TRUE	reported	gqvh0A	0.1272	textfile	0.0015226	20.0909	9.71e-06
rs77627087	16	87759750	G	C	0.067562	0.0150103	7.43e-06	14390	RuminococcaceaeUCG014	TRUE	reported	gqvh0A	0.1859	textfile	0.00140589	20.2565	9.66e-06
rs74060145	1	15322582	G	C	-0.115767	0.0254199	8.71e-06	13011	RuminococcaceaeUCG014	TRUE	reported	gqvh0A	0.0646	textfile	0.00159155	20.7374	9.87e-06
rs79640386	18	4084336	A	T	-0.110863	0.0248098	8.74e-06	13692	RuminococcaceaeUCG014	TRUE	reported	gqvh0A	0.0646	textfile	0.00145623	19.9649	9.85e-06
rs853612	10	119928413	G	A	-0.0528257	0.0119367	9.75e-06	14403	RuminococcaceaeUCG014	TRUE	reported	gqvh0A	0.4026	textfile	0.00135794	19.5823	9.94e-06
rs10791168	11	131659000	G	A	-0.0664624	0.0150069	9.76e-06	14403	RuminococcaceaeUCG014	TRUE	reported	gqvh0A	0.1839	textfile	0.00135996	19.6115	9.92e-06
rs34402072	8	3636548	T	C	-0.0688023	0.0156083	9.8e-06	13863	RuminococcaceaeUCG014	TRUE	reported	gqvh0A	0.1918	textfile	0.00139968	19.4282	9.95e-06
rs61898819	11	126024042	T	A	0.0607865	0.0138761	9.92e-06	14325	RuminococcaceaeUCG014	TRUE	reported	gqvh0A	0.2107	textfile	0.00133784	19.1876	9.98e-06
rs10495392	1	237422989	T	C	-0.082486	0.0187194	9.96e-06	13902	RuminococcaceaeUCG014	TRUE	reported	gqvh0A	0.1193	textfile	0.00139473	19.4139	9.99e-06
rs10769159	11	45688595	C	G	-0.0640277	0.0110059	5.29e-09	16603	Ruminococcus1	TRUE	reported	S45YUr	0.5338	textfile	0.00203428	33.84	1.35e-06
rs7117576	11	114023573	G	A	0.0829505	0.0170891	6.48e-07	16606	Ruminococcus1	TRUE	reported	S45YUr	0.0885	textfile	0.00141683	23.5584	9.63e-06
rs17781867	17	71256018	T	C	0.0999271	0.0211728	1.96e-06	14349	Ruminococcus1	TRUE	reported	S45YUr	0.0924	textfile	0.00154994	22.2715	9.5e-06
rs7583465	2	10533921	T	C	0.0527654	0.0112619	2.56e-06	16588	Ruminococcus1	TRUE	reported	S45YUr	0.3767	textfile	0.00132162	21.9495	9.29e-06
rs6493760	15	55439182	T	C	0.0535262	0.0115885	3.38e-06	16126	Ruminococcus1	TRUE	reported	S45YUr	0.3966	textfile	0.00132124	21.3318	9.14e-06
rs11783695	8	144596903	T	G	-0.0734114	0.0161398	4.73e-06	16606	Ruminococcus1	TRUE	reported	S45YUr	0.1511	textfile	0.0012443	20.6861	9.53e-06
rs6105066	20	13258628	C	T	-0.0607052	0.013425	5.06e-06	16049	Ruminococcus1	TRUE	reported	S45YUr	0.2495	textfile	0.0012724	20.4442	9.45e-06
rs78613526	2	65925212	A	G	0.167497	0.0367639	5.11e-06	7266	Ruminococcus1	TRUE	reported	S45YUr	0.0427	textfile	0.00284862	20.7515	9.47e-06
rs78572139	5	15944587	A	G	0.125038	0.0279411	5.23e-06	11667	Ruminococcus1	TRUE	reported	S45YUr	0.0706	textfile	0.00171352	20.0226	9.56e-06
rs10167839	2	181882879	G	A	0.0519509	0.0116306	8.09e-06	16605	Ruminococcus1	TRUE	reported	S45YUr	0.3439	textfile	0.0012001	19.9492	9.72e-06
rs10995816	10	65870347	G	C	-0.0762002	0.0174689	8.38e-06	16597	Ruminococcus1	TRUE	reported	S45YUr	0.1123	textfile	0.00114513	19.0252	9.73e-06
rs3819978	1	241789757	T	C	-0.11504	0.0260137	8.74e-06	12769	Ruminococcus1	TRUE	reported	S45YUr	0.0586	textfile	0.00152922	19.5535	9.85e-06
rs4849717	2	119481372	A	T	0.132764	0.0299816	8.83e-06	10484	Ruminococcus1	TRUE	reported	S45YUr	0.0527	textfile	0.00186686	19.605	9.87e-06
rs3000856	1	12778598	A	T	-0.0709997	0.0162766	9.28e-06	16126	Ruminococcus1	TRUE	reported	S45YUr	0.1342	textfile	0.00117855	19.0253	9.87e-06
rs78120384	3	106664363	G	A	-0.192815	0.0392045	3.31e-07	6082	Ruminococcus2	TRUE	reported	2rZ6R2	0.0726	textfile	0.00396134	24.1807	8.31e-06
rs7635831	3	173040924	A	G	0.0618344	0.0129031	1.98e-06	14924	Ruminococcus2	TRUE	reported	2rZ6R2	0.2932	textfile	0.00153645	22.9622	9.47e-06
rs12986628	2	238103439	T	C	0.0665937	0.0140168	2.14e-06	14714	Ruminococcus2	TRUE	reported	2rZ6R2	0.2127	textfile	0.00153169	22.5688	9.39e-06
rs2368224	2	182656416	G	T	0.199648	0.0438453	3.63e-06	3026	Ruminococcus2	TRUE	reported	2rZ6R2	0.0477	textfile	0.00680529	20.7202	9.14e-06
rs75140805	11	12148588	G	T	0.0836825	0.0176445	3.95e-06	14249	Ruminococcus2	TRUE	reported	2rZ6R2	0.1581	textfile	0.00157609	22.49	9.33e-06
rs58681734	9	137557890	G	A	0.0723875	0.0160787	4.18e-06	15338	Ruminococcus2	TRUE	reported	2rZ6R2	0.1511	textfile	0.00131972	20.266	9.43e-06
rs2997412	13	62067781	G	A	-0.0568439	0.0122325	4.22e-06	15336	Ruminococcus2	TRUE	reported	2rZ6R2	0.2803	textfile	0.0014061	21.5915	9.4e-06
rs1819812	7	151435722	T	G	0.0842356	0.0184893	5.28e-06	14868	Ruminococcus2	TRUE	reported	2rZ6R2	0.1163	textfile	0.00139409	20.7535	9.58e-06
rs4799823	18	33456427	T	C	0.0837001	0.0182263	5.4e-06	14650	Ruminococcus2	TRUE	reported	2rZ6R2	0.1392	textfile	0.00143746	21.0862	9.57e-06
rs4400279	7	16804578	G	A	0.0546114	0.0120077	5.8e-06	15333	Ruminococcus2	TRUE	reported	2rZ6R2	0.3638	textfile	0.0013472	20.6817	9.57e-06
rs61791565	4	24655463	C	T	-0.0523503	0.0117119	6.79e-06	15319	Ruminococcus2	TRUE	reported	2rZ6R2	0.3688	textfile	0.00130253	19.9769	9.7e-06
rs2846589	18	862477	T	G	0.0522093	0.0116382	7.59e-06	14924	Ruminococcus2	TRUE	reported	2rZ6R2	0.4543	textfile	0.00134666	20.1219	9.68e-06
rs55707116	9	79919385	A	C	0.0865521	0.0189141	8.01e-06	15336	Ruminococcus2	TRUE	reported	2rZ6R2	0.1024	textfile	0.00136358	20.9377	9.73e-06
rs7693984	4	4268322	A	G	-0.102822	0.0235087	9.42e-06	14154	Ruminococcus2	TRUE	reported	2rZ6R2	0.0825	textfile	0.00134974	19.1273	9.9e-06
rs12406309	1	108074445	C	A	-0.063193	0.0142275	9.79e-06	15339	Ruminococcus2	TRUE	reported	2rZ6R2	0.1909	textfile	0.00128447	19.7252	9.95e-06
rs2047242	10	29201860	G	A	-0.067603	0.0133738	2.46e-07	13369	Ruminococcusgauvreauiigroup	TRUE	reported	AlT0Wv	0.2972	textfile	0.00190764	25.5481	8.01e-06
rs71386687	16	2767894	G	T	0.121037	0.02386	2.91e-07	11340	Ruminococcusgauvreauiigroup	TRUE	reported	AlT0Wv	0.0596	textfile	0.00226412	25.7288	7.82e-06
rs9870933	3	112372317	G	A	0.0621643	0.0126072	8.49e-07	13382	Ruminococcusgauvreauiigroup	TRUE	reported	AlT0Wv	0.4085	textfile	0.00181358	24.3098	9.35e-06
rs1391597	12	61119266	T	C	0.0590284	0.0124874	1.86e-06	13382	Ruminococcusgauvreauiigroup	TRUE	reported	AlT0Wv	0.3807	textfile	0.001667	22.3417	9.4e-06
rs289410	15	85563483	A	G	-0.0654926	0.0139101	2.27e-06	13380	Ruminococcusgauvreauiigroup	TRUE	reported	AlT0Wv	0.2684	textfile	0.00165405	22.1645	9.19e-06
rs10931481	2	191954852	A	G	0.0610096	0.0130484	3.38e-06	13382	Ruminococcusgauvreauiigroup	TRUE	reported	AlT0Wv	0.3111	textfile	0.00163098	21.8582	9.13e-06
rs12539819	7	153487396	T	C	0.110654	0.0240684	4.49e-06	11860	Ruminococcusgauvreauiigroup	TRUE	reported	AlT0Wv	0.0954	textfile	0.00177901	21.1332	9.48e-06
rs12079579	1	161880482	G	A	0.0955324	0.0213436	5.04e-06	12986	Ruminococcusgauvreauiigroup	TRUE	reported	AlT0Wv	0.0726	textfile	0.00154035	20.0308	9.42e-06
rs2105937	1	20552072	G	A	0.0580215	0.0127806	5.1e-06	13364	Ruminococcusgauvreauiigroup	TRUE	reported	AlT0Wv	0.334	textfile	0.00153983	20.6069	9.46e-06
rs2166943	8	137090850	C	A	0.0566974	0.0123497	5.28e-06	13377	Ruminococcusgauvreauiigroup	TRUE	reported	AlT0Wv	0.4384	textfile	0.00157316	21.0742	9.57e-06
rs431418	5	166419552	G	A	-0.094737	0.0210157	5.54e-06	13289	Ruminococcusgauvreauiigroup	TRUE	reported	AlT0Wv	0.1193	textfile	0.00152685	20.3182	9.55e-06
rs13188803	5	112627773	A	T	0.0709419	0.0156855	7.28e-06	12834	Ruminococcusgauvreauiigroup	TRUE	reported	AlT0Wv	0.1879	textfile	0.00159131	20.4522	9.75e-06
rs73802842	4	18824860	A	C	0.0736808	0.0169665	7.48e-06	13382	Ruminococcusgauvreauiigroup	TRUE	reported	AlT0Wv	0.1431	textfile	0.00140732	18.8565	9.67e-06
rs13163520	5	18662686	A	G	-0.127377	0.0233883	5.61e-08	6326	Ruminococcusgnavusgroup	TRUE	reported	XrPldH	0.1809	textfile	0.00466688	29.6517	4.77e-06
rs2909242	8	129224680	A	C	-0.0909965	0.018351	7.41e-07	6401	Ruminococcusgnavusgroup	TRUE	reported	XrPldH	0.3857	textfile	0.00382663	24.5807	9.38e-06
rs9872758	3	66701616	C	T	0.0849233	0.0176643	1.66e-06	6398	Ruminococcusgnavusgroup	TRUE	reported	XrPldH	0.4771	textfile	0.00359956	23.106	9.45e-06
rs3124783	9	135838591	G	A	-0.11599	0.0249099	2.67e-06	6401	Ruminococcusgnavusgroup	TRUE	reported	XrPldH	0.1203	textfile	0.00337581	21.675	9.31e-06
rs934940	2	122096018	C	A	-0.105045	0.0229588	2.74e-06	6309	Ruminococcusgnavusgroup	TRUE	reported	XrPldH	0.1849	textfile	0.00330713	20.9273	9.22e-06
rs12136548	1	115168097	T	C	0.0901946	0.0196476	3.1e-06	6401	Ruminococcusgnavusgroup	TRUE	reported	XrPldH	0.2913	textfile	0.00328146	21.0672	9.31e-06
rs62167033	2	144700007	C	T	0.185289	0.0396295	3.5e-06	5194	Ruminococcusgnavusgroup	TRUE	reported	XrPldH	0.0706	textfile	0.00419117	21.8522	9.19e-06
rs11864644	16	433078	C	T	-0.139804	0.0318253	5.01e-06	6241	Ruminococcusgnavusgroup	TRUE	reported	XrPldH	0.0706	textfile	0.00308245	19.2909	9.41e-06
rs78399089	3	146290310	C	T	0.144445	0.0326618	6.63e-06	5944	Ruminococcusgnavusgroup	TRUE	reported	XrPldH	0.0825	textfile	0.00327958	19.5514	9.7e-06
rs11597105	10	6512581	G	A	0.114673	0.0250653	6.95e-06	6328	Ruminococcusgnavusgroup	TRUE	reported	XrPldH	0.1123	textfile	0.00329667	20.9237	9.74e-06
rs12989336	2	36259341	A	G	-0.0846861	0.0187936	7.12e-06	6401	Ruminococcusgnavusgroup	TRUE	reported	XrPldH	0.3052	textfile	0.00316213	20.2987	9.75e-06
rs4388134	4	190110710	T	C	-0.0904997	0.0203544	9.12e-06	6399	Ruminococcusgnavusgroup	TRUE	reported	XrPldH	0.2455	textfile	0.00307982	19.7625	9.88e-06
rs35866622	19	49218060	C	T	-0.0612024	0.0109421	2.21e-08	17240	Ruminococcustorquesgroup	TRUE	reported	PkuGSk	0.4404	textfile	0.00181138	31.2812	3.08e-06
rs773123	12	56494998	A	T	0.0824005	0.0173862	1.59e-06	17011	Ruminococcustorquesgroup	TRUE	reported	PkuGSk	0.1123	textfile	0.00131871	22.4595	9.33e-06
rs10904297	10	4639762	G	A	-0.167804	0.0389812	2.69e-06	3143	Ruminococcustorquesgroup	TRUE	reported	PkuGSk	0.0298	textfile	0.00586135	18.5191	9.34e-06
rs12434631	14	26130404	G	A	0.074697	0.0153401	2.77e-06	17353	Ruminococcustorquesgroup	TRUE	reported	PkuGSk	0.1402	textfile	0.00136454	23.7084	9.2e-06
rs8080469	17	14532347	A	G	0.0490727	0.0107036	3.5e-06	17798	Ruminococcustorquesgroup	TRUE	reported	PkuGSk	0.5189	textfile	0.0011796	21.0169	9.18e-06
rs73130967	7	54781314	T	A	0.0770375	0.0168264	3.71e-06	17011	Ruminococcustorquesgroup	TRUE	reported	PkuGSk	0.1123	textfile	0.00123071	20.9589	9.18e-06
rs4073731	11	132663147	C	T	0.0651948	0.0142221	4.05e-06	17793	Ruminococcustorquesgroup	TRUE	reported	PkuGSk	0.1759	textfile	0.0011796	21.0111	9.41e-06
rs77034621	8	76769843	G	T	-0.151553	0.0335878	6.07e-06	8567	Ruminococcustorquesgroup	TRUE	reported	PkuGSk	0.0527	textfile	0.00237086	20.3547	9.62e-06
rs13154778	5	56952803	A	T	0.0563358	0.0129526	7.16e-06	17795	Ruminococcustorquesgroup	TRUE	reported	PkuGSk	0.1859	textfile	0.00106192	18.9149	9.74e-06
rs1475330	6	67262102	C	T	0.0523492	0.01182	8.13e-06	17353	Ruminococcustorquesgroup	TRUE	reported	PkuGSk	0.3012	textfile	0.00112906	19.6125	9.71e-06
rs10967781	9	27225258	A	C	0.0507994	0.0113322	8.37e-06	17791	Ruminococcustorquesgroup	TRUE	reported	PkuGSk	0.3181	textfile	0.00112822	20.0927	9.74e-06
rs1972694	15	25326425	A	T	-0.0614094	0.0137321	8.93e-06	17353	Ruminococcustorquesgroup	TRUE	reported	PkuGSk	0.1839	textfile	0.00115113	19.9963	9.84e-06
rs8141465	22	21358653	G	A	0.0480778	0.0107442	9.65e-06	17791	Ruminococcustorquesgroup	TRUE	reported	PkuGSk	0.5427	textfile	0.00112422	20.0212	9.94e-06
rs2371572	2	213214174	C	A	0.127349	0.0250862	4.46e-07	3154	Sellimonas	TRUE	reported	EQgEpZ	0.5487	textfile	0.00810446	25.754	9.1e-06
rs13417181	2	174308394	C	T	0.166509	0.0337521	7.62e-07	3047	Sellimonas	TRUE	reported	EQgEpZ	0.2157	textfile	0.00792405	24.3214	9.26e-06
rs2016057	15	52105282	C	A	-0.125878	0.0256153	1.03e-06	3154	Sellimonas	TRUE	reported	EQgEpZ	0.3907	textfile	0.00759841	24.1336	9.28e-06
rs56203279	7	111501524	C	T	-0.124045	0.0269115	3.72e-06	3154	Sellimonas	TRUE	reported	EQgEpZ	0.33	textfile	0.00669122	21.2328	9.19e-06
rs2187447	11	79332972	C	A	0.243457	0.0527695	3.98e-06	3028	Sellimonas	TRUE	reported	EQgEpZ	0.0606	textfile	0.0069804	21.2712	9.33e-06
rs4600608	2	180278564	G	A	-0.137152	0.0301702	4.95e-06	3095	Sellimonas	TRUE	reported	EQgEpZ	0.2386	textfile	0.00663279	20.6522	9.37e-06
rs72553859	1	247579710	C	G	-0.150458	0.0332626	5.38e-06	3154	Sellimonas	TRUE	reported	EQgEpZ	0.175	textfile	0.00644537	20.4476	9.56e-06
rs7968030	12	100709313	T	A	-0.12711	0.0280617	5.56e-06	3095	Sellimonas	TRUE	reported	EQgEpZ	0.2833	textfile	0.0065857	20.5046	9.56e-06
rs553697	6	93730393	C	T	-0.153767	0.0339099	6.13e-06	3047	Sellimonas	TRUE	reported	EQgEpZ	0.162	textfile	0.00670319	20.549	9.63e-06
rs113379006	3	42008186	C	T	-0.162759	0.0357025	7.21e-06	3154	Sellimonas	TRUE	reported	EQgEpZ	0.168	textfile	0.00654603	20.769	9.73e-06
rs41816	7	106250164	G	A	0.132201	0.0291087	8.39e-06	3154	Sellimonas	TRUE	reported	EQgEpZ	0.2515	textfile	0.00649729	20.6134	9.73e-06
rs57512504	13	19489214	A	T	0.0819494	0.0172241	2.03e-06	6923	Senegalimassilia	TRUE	reported	H3NvIH	0.4612	textfile	0.00325917	22.6305	9.5e-06
rs72887800	17	74949284	A	T	-0.0822462	0.0175721	2.42e-06	6923	Senegalimassilia	TRUE	reported	H3NvIH	0.3777	textfile	0.00315442	21.9008	9.15e-06
rs11787826	9	34332382	A	C	0.081327	0.0171154	2.63e-06	6923	Senegalimassilia	TRUE	reported	H3NvIH	0.4284	textfile	0.00325077	22.572	9.32e-06
rs7225245	17	48379615	A	G	0.079173	0.0170421	4.18e-06	6923	Senegalimassilia	TRUE	reported	H3NvIH	0.4583	textfile	0.00310786	21.5766	9.41e-06
rs13383270	2	220831701	C	G	0.0774679	0.017084	6.04e-06	6923	Senegalimassilia	TRUE	reported	H3NvIH	0.4195	textfile	0.00296129	20.5559	9.59e-06
rs10036909	5	127861692	T	C	0.185519	0.0400881	8.05e-06	4996	Senegalimassilia	TRUE	reported	H3NvIH	0.0696	textfile	0.00426843	21.4079	9.73e-06
rs1990708	2	206654123	C	A	-0.109619	0.0247785	8.91e-06	6923	Senegalimassilia	TRUE	reported	H3NvIH	0.1262	textfile	0.00281906	19.5659	9.86e-06
rs2017373	14	34431996	T	C	0.0782258	0.0176841	9.5e-06	6923	Senegalimassilia	TRUE	reported	H3NvIH	0.3738	textfile	0.00281848	19.5618	9.9e-06
rs8901	17	74267010	T	C	0.0934594	0.0186813	6.07e-07	6063	Slackia	TRUE	reported	wND7lO	0.3708	textfile	0.00411107	25.0201	9.78e-06
rs4492265	7	13523683	G	A	-0.0905757	0.0191658	2.41e-06	6063	Slackia	TRUE	reported	wND7lO	0.3101	textfile	0.00367014	22.3267	9.2e-06
rs12440440	15	34041896	G	A	0.0901934	0.0190582	2.63e-06	6063	Slackia	TRUE	reported	wND7lO	0.3091	textfile	0.00368039	22.3893	9.3e-06
rs16894137	8	96946291	T	C	-0.122792	0.0263047	2.71e-06	6063	Slackia	TRUE	reported	wND7lO	0.1431	textfile	0.00358121	21.7837	9.32e-06
rs112764253	7	78282725	A	T	0.194714	0.0411598	3.4e-06	5634	Slackia	TRUE	reported	wND7lO	0.0408	textfile	0.00395647	22.3713	9.12e-06
rs58767323	4	57167507	C	G	-0.102833	0.0227077	4.6e-06	6063	Slackia	TRUE	reported	wND7lO	0.1899	textfile	0.00337107	20.5012	9.5e-06
rs13339230	16	7460475	G	C	0.147055	0.0330635	7.42e-06	6063	Slackia	TRUE	reported	wND7lO	0.0885	textfile	0.00325206	19.775	9.67e-06
rs10409783	19	4555786	G	A	0.0950828	0.0211239	7.7e-06	5941	Slackia	TRUE	reported	wND7lO	0.2833	textfile	0.00339873	20.2539	9.7e-06
rs35156985	7	99451715	C	T	-0.155709	0.0348085	8.06e-06	5965	Slackia	TRUE	reported	wND7lO	0.0636	textfile	0.00334343	20.0037	9.72e-06
rs11110281	12	100584014	C	T	-0.137519	0.0227398	2.58e-09	15120	Streptococcus	TRUE	reported	I2oilX	0.0676	textfile	0.00241296	36.5673	1.97e-06
rs72739637	15	41663393	G	A	0.0959942	0.0193213	1.03e-06	14920	Streptococcus	TRUE	reported	I2oilX	0.1064	textfile	0.0016517	24.6809	9.22e-06
rs11764382	7	46774896	G	A	-0.0695345	0.0143671	1.29e-06	16387	Streptococcus	TRUE	reported	I2oilX	0.1909	textfile	0.00142738	23.4211	9.27e-06
rs1918540	11	131649446	A	G	0.059639	0.0128148	2.44e-06	16373	Streptococcus	TRUE	reported	I2oilX	0.2525	textfile	0.0013211	21.6563	9.13e-06
rs7916711	10	28588269	G	A	0.102891	0.0217362	2.72e-06	15294	Streptococcus	TRUE	reported	I2oilX	0.0646	textfile	0.00146295	22.4042	9.27e-06
rs17708276	8	10199548	G	A	-0.0793955	0.0170628	3.04e-06	16278	Streptococcus	TRUE	reported	I2oilX	0.1282	textfile	0.00132836	21.6491	9.31e-06
rs10448310	9	93556174	G	A	-0.0517935	0.0111324	3.31e-06	16384	Streptococcus	TRUE	reported	I2oilX	0.4304	textfile	0.00131942	21.6433	9.23e-06
rs11720390	3	94103591	A	G	0.107024	0.0228121	3.59e-06	15220	Streptococcus	TRUE	reported	I2oilX	0.0746	textfile	0.00144407	22.0076	9.11e-06
rs4968759	17	61298020	G	A	-0.0515109	0.0112068	3.78e-06	16384	Streptococcus	TRUE	reported	I2oilX	0.4264	textfile	0.00128782	21.1242	9.19e-06
rs9903102	17	80576624	A	C	-0.0709483	0.0155275	4.18e-06	16384	Streptococcus	TRUE	reported	I2oilX	0.164	textfile	0.00127265	20.8751	9.4e-06
rs395407	5	169689604	C	G	-0.0792781	0.0173697	4.37e-06	15864	Streptococcus	TRUE	reported	I2oilX	0.1421	textfile	0.00131141	20.8288	9.46e-06
rs6806351	3	132058723	C	T	-0.0633829	0.0136647	4.94e-06	15973	Streptococcus	TRUE	reported	I2oilX	0.2087	textfile	0.00134515	21.5123	9.4e-06
rs57646748	4	37452858	A	G	-0.0907696	0.0200344	5.48e-06	15939	Streptococcus	TRUE	reported	I2oilX	0.0676	textfile	0.00128619	20.5245	9.58e-06
rs6563952	16	73391982	C	G	0.0827344	0.0180035	5.82e-06	16387	Streptococcus	TRUE	reported	I2oilX	0.0924	textfile	0.00128706	21.1156	9.57e-06
rs71481756	10	8102404	G	T	0.0931048	0.0207949	6.51e-06	14526	Streptococcus	TRUE	reported	I2oilX	0.0994	textfile	0.00137811	20.0433	9.74e-06
rs10028567	4	53657577	T	C	-0.0921167	0.0191881	7.3e-06	16311	Streptococcus	TRUE	reported	I2oilX	0.0815	textfile	0.00141097	23.044	9.74e-06
rs2370083	14	97526750	T	G	-0.0816836	0.0185851	9.75e-06	16277	Streptococcus	TRUE	reported	I2oilX	0.0885	textfile	0.00118536	19.3146	9.93e-06
rs12638227	3	62327558	C	G	-0.0557288	0.0108552	2.48e-07	17165	Subdoligranulum	TRUE	reported	CNlBfn	0.4652	textfile	0.00153311	26.3531	7.91e-06
rs10065321	5	141857415	C	T	-0.0512828	0.0108105	2.1e-06	17589	Subdoligranulum	TRUE	reported	CNlBfn	0.3678	textfile	0.00127777	22.5009	9.43e-06
rs4347804	2	218215847	G	A	0.166063	0.0357483	2.18e-06	4312	Subdoligranulum	TRUE	reported	CNlBfn	0.0417	textfile	0.00497953	21.5692	9.35e-06
rs2114677	10	125472937	T	C	-0.104176	0.0230829	2.72e-06	15566	Subdoligranulum	TRUE	reported	CNlBfn	0.0557	textfile	0.00130681	20.3659	9.25e-06
rs6555306	5	4671383	C	T	-0.0740777	0.0155463	2.81e-06	17591	Subdoligranulum	TRUE	reported	CNlBfn	0.1223	textfile	0.00128905	22.7024	9.23e-06
rs3761728	4	48990885	G	T	-0.0543458	0.0118866	3.87e-06	17570	Subdoligranulum	TRUE	reported	CNlBfn	0.2425	textfile	0.0011883	20.901	9.27e-06
rs35940633	14	86933898	A	G	-0.0511008	0.011001	4.22e-06	17582	Subdoligranulum	TRUE	reported	CNlBfn	0.3628	textfile	0.00122571	21.5745	9.39e-06
rs2171249	6	153694029	T	C	0.106744	0.0233213	4.51e-06	14679	Subdoligranulum	TRUE	reported	CNlBfn	0.0736	textfile	0.00142516	20.947	9.48e-06
rs76664262	3	183716408	A	T	0.0834078	0.0185357	4.87e-06	16712	Subdoligranulum	TRUE	reported	CNlBfn	0.0934	textfile	0.00121016	20.2463	9.44e-06
rs1667315	2	232408743	A	G	0.0485017	0.0107452	6.72e-06	17586	Subdoligranulum	TRUE	reported	CNlBfn	0.4374	textfile	0.00115722	20.3721	9.69e-06
rs76528319	5	117799448	T	G	-0.143279	0.0310662	7.41e-06	8468	Subdoligranulum	TRUE	reported	CNlBfn	0.0398	textfile	0.00250562	21.2659	9.68e-06
rs75158211	19	29644694	C	T	-0.072343	0.015933	7.52e-06	17165	Subdoligranulum	TRUE	reported	CNlBfn	0.1113	textfile	0.00119958	20.6132	9.64e-06
rs16962433	16	13684415	T	A	0.0855999	0.0189213	7.65e-06	15857	Subdoligranulum	TRUE	reported	CNlBfn	0.1083	textfile	0.00128903	20.4639	9.7e-06
rs10497836	2	200288718	T	C	-0.0524065	0.0118697	8.38e-06	17579	Subdoligranulum	TRUE	reported	CNlBfn	0.2803	textfile	0.00110768	19.4912	9.73e-06
rs2321387	13	58689340	A	G	-0.0592876	0.0124509	1.87e-06	13252	Sutterella	TRUE	reported	FPM3e8	0.5298	textfile	0.00170805	22.6704	9.39e-06
rs7499539	16	85038065	G	A	0.0617478	0.0130998	2.36e-06	13254	Sutterella	TRUE	reported	FPM3e8	0.3231	textfile	0.00167354	22.215	9.34e-06
rs13173038	5	58499183	G	A	-0.0718076	0.0151627	2.73e-06	13245	Sutterella	TRUE	reported	FPM3e8	0.2207	textfile	0.00169044	22.4245	9.25e-06
rs143438747	1	63278549	C	T	-0.145793	0.0306867	3.28e-06	9368	Sutterella	TRUE	reported	FPM3e8	0.0547	textfile	0.00240369	22.5672	9.25e-06
rs62501473	7	150126751	A	G	0.0694233	0.0149416	5.52e-06	12762	Sutterella	TRUE	reported	FPM3e8	0.2286	textfile	0.00168873	21.5846	9.57e-06
rs11591622	10	102520687	G	T	-0.0688382	0.0151375	6.5e-06	12604	Sutterella	TRUE	reported	FPM3e8	0.2157	textfile	0.00163806	20.6767	9.75e-06
rs607327	11	111695709	T	C	0.0578334	0.0129053	6.63e-06	13251	Sutterella	TRUE	reported	FPM3e8	0.3767	textfile	0.00151327	20.0797	9.69e-06
rs2613606	7	111285025	T	C	-0.0556794	0.0124117	7.2e-06	13249	Sutterella	TRUE	reported	FPM3e8	0.3936	textfile	0.00151663	20.1214	9.75e-06
rs1145877	6	82386821	G	A	-0.073548	0.0162413	7.2e-06	13251	Sutterella	TRUE	reported	FPM3e8	0.159	textfile	0.00154518	20.5037	9.74e-06
rs2050185	6	147936781	A	G	0.0575138	0.0128766	7.97e-06	13243	Sutterella	TRUE	reported	FPM3e8	0.3777	textfile	0.00150418	19.9468	9.74e-06
rs9350083	6	18583878	G	T	-0.0593069	0.0133929	8.23e-06	13254	Sutterella	TRUE	reported	FPM3e8	0.2992	textfile	0.0014773	19.6062	9.69e-06
rs7638039	3	70588939	C	T	0.0645624	0.0143887	8.66e-06	13236	Sutterella	TRUE	reported	FPM3e8	0.2326	textfile	0.00151881	20.1304	9.84e-06
rs1883097	11	8938819	T	C	0.226399	0.0454642	4.16e-07	4417	Terrisporobacter	TRUE	reported	2uDnUm	0.0557	textfile	0.00558278	24.7864	9.1e-06
rs2872237	19	17026940	A	C	-0.0814505	0.0175943	3.97e-06	6632	Terrisporobacter	TRUE	reported	2uDnUm	0.4344	textfile	0.00322105	21.4246	9.32e-06
rs7034891	9	117245252	C	G	-0.0799209	0.0173794	4.54e-06	6629	Terrisporobacter	TRUE	reported	2uDnUm	0.4841	textfile	0.00317997	21.1409	9.51e-06
rs58405430	11	20621043	T	G	0.134617	0.0301177	7.94e-06	6176	Terrisporobacter	TRUE	reported	2uDnUm	0.1153	textfile	0.00322438	19.9717	9.73e-06
rs7184125	16	15920394	C	T	0.091256	0.0205493	8.48e-06	6232	Terrisporobacter	TRUE	reported	2uDnUm	0.2326	textfile	0.00315448	19.7146	9.79e-06
rs2569953	3	144148905	C	A	-0.0775591	0.0174641	8.95e-06	6637	Terrisporobacter	TRUE	reported	2uDnUm	0.4195	textfile	0.00296287	19.7171	9.84e-06
rs149744580	2	63366962	G	A	0.169883	0.0315478	7.01e-08	8459	Turicibacter	TRUE	reported	JZvONz	0.0527	textfile	0.00341628	28.9905	5.37e-06
rs12603364	17	43117476	C	T	0.110861	0.0225598	8.67e-07	8923	Turicibacter	TRUE	reported	JZvONz	0.1074	textfile	0.00269898	24.1428	9.03e-06
rs11054680	12	12242455	C	T	-0.104751	0.0226998	2.31e-06	8928	Turicibacter	TRUE	reported	JZvONz	0.0964	textfile	0.00237951	21.2901	9.26e-06
rs4869133	5	95717619	A	G	0.131186	0.027197	2.55e-06	8256	Turicibacter	TRUE	reported	JZvONz	0.0885	textfile	0.00281024	23.2611	9.34e-06
rs55756211	7	130972179	C	T	-0.115115	0.0240708	2.81e-06	8941	Turicibacter	TRUE	reported	JZvONz	0.1163	textfile	0.00255147	22.8659	9.21e-06
rs11649454	16	10181248	C	G	0.0950891	0.0203433	3.27e-06	8943	Turicibacter	TRUE	reported	JZvONz	0.1392	textfile	0.00243711	21.8434	9.25e-06
rs2221441	5	170048048	C	G	0.0710364	0.015343	3.46e-06	8720	Turicibacter	TRUE	reported	JZvONz	0.4056	textfile	0.0024522	21.4309	9.18e-06
rs2834977	21	36929643	C	T	-0.0959995	0.0208261	3.96e-06	8946	Turicibacter	TRUE	reported	JZvONz	0.173	textfile	0.00236953	21.2435	9.33e-06
rs61265175	11	1681862	C	G	-0.0858591	0.0185778	4.14e-06	8941	Turicibacter	TRUE	reported	JZvONz	0.2326	textfile	0.00238322	21.3545	9.45e-06
rs3734633	6	126111881	A	G	-0.120957	0.02683	5.32e-06	8626	Turicibacter	TRUE	reported	JZvONz	0.0974	textfile	0.00235064	20.3197	9.58e-06
rs4247078	15	92605098	G	C	0.0710377	0.0155221	5.46e-06	8948	Turicibacter	TRUE	reported	JZvONz	0.338	textfile	0.00233525	20.9401	9.59e-06
rs2952020	8	26027842	A	G	-0.0759019	0.0165764	5.63e-06	8949	Turicibacter	TRUE	reported	JZvONz	0.2227	textfile	0.00233741	20.9618	9.56e-06
rs7199484	16	49826299	A	G	-0.0731428	0.0160172	5.77e-06	8948	Turicibacter	TRUE	reported	JZvONz	0.332	textfile	0.00232506	20.8485	9.58e-06
rs11666533	19	11864932	T	C	-0.111689	0.0248436	7.37e-06	8256	Turicibacter	TRUE	reported	JZvONz	0.0795	textfile	0.00244208	20.2063	9.68e-06
rs67476743	19	1030320	G	T	0.132164	0.022208	3.74e-09	4948	Tyzzerella3	TRUE	reported	Rx0t0s	0.2853	textfile	0.00710688	35.4022	1.43e-06
rs17706273	5	16388259	C	T	-0.140368	0.0274708	5.88e-07	5395	Tyzzerella3	TRUE	reported	Rx0t0s	0.1521	textfile	0.00481624	26.0997	9.79e-06
rs55799124	17	3738781	G	A	-0.11435	0.0238604	1.34e-06	5362	Tyzzerella3	TRUE	reported	Rx0t0s	0.2068	textfile	0.00426515	22.9591	9.33e-06
rs7561370	2	57810406	C	T	0.131341	0.0286292	1.52e-06	5396	Tyzzerella3	TRUE	reported	Rx0t0s	0.1223	textfile	0.00388525	21.0388	9.46e-06
rs17809157	7	82547827	T	A	-0.163819	0.0336386	1.54e-06	4621	Tyzzerella3	TRUE	reported	Rx0t0s	0.0994	textfile	0.00510617	23.7064	9.51e-06
rs75091807	13	35023691	T	G	-0.184966	0.0383029	1.71e-06	4621	Tyzzerella3	TRUE	reported	Rx0t0s	0.0905	textfile	0.0050211	23.3095	9.45e-06
rs7019909	9	33113322	C	T	0.144156	0.0301626	1.76e-06	5396	Tyzzerella3	TRUE	reported	Rx0t0s	0.1014	textfile	0.00421519	22.833	9.45e-06
rs4904512	14	89595945	C	T	-0.117151	0.0250306	3.09e-06	5396	Tyzzerella3	TRUE	reported	Rx0t0s	0.1988	textfile	0.00404314	21.8972	9.33e-06
rs6920448	6	5755626	T	C	-0.141081	0.0305446	4.15e-06	5010	Tyzzerella3	TRUE	reported	Rx0t0s	0.1153	textfile	0.00424017	21.3252	9.44e-06
rs7333521	13	81593016	C	T	-0.207191	0.0453121	4.88e-06	4335	Tyzzerella3	TRUE	reported	Rx0t0s	0.0427	textfile	0.00479996	20.8985	9.42e-06
rs112102233	10	46098286	G	A	-0.216348	0.0477575	6.18e-06	3857	Tyzzerella3	TRUE	reported	Rx0t0s	0.0666	textfile	0.00529261	20.5116	9.64e-06
rs191093	12	77390329	A	G	0.159008	0.0353306	6.76e-06	4621	Tyzzerella3	TRUE	reported	Rx0t0s	0.0795	textfile	0.00436417	20.2465	9.7e-06
rs1232220	6	102680257	T	G	-0.143869	0.031828	7.91e-06	5000	Tyzzerella3	TRUE	reported	Rx0t0s	0.1262	textfile	0.00406982	20.4241	9.75e-06
rs10898797	11	87588698	T	C	0.12238	0.0274683	8.85e-06	5387	Tyzzerella3	TRUE	reported	Rx0t0s	0.1571	textfile	0.00367127	19.8426	9.85e-06
rs12679709	8	13253770	G	C	-0.0793499	0.0164818	1.78e-06	9290	Veillonella	TRUE	reported	VjPM1T	0.3211	textfile	0.00248878	23.1735	9.36e-06
rs1882878	21	30010673	G	A	-0.0768966	0.0163908	2.98e-06	9282	Veillonella	TRUE	reported	VjPM1T	0.3062	textfile	0.0023656	22.0049	9.27e-06
rs7645873	3	125544032	T	A	0.0761385	0.0164228	3.12e-06	9286	Veillonella	TRUE	reported	VjPM1T	0.2833	textfile	0.00230932	21.4894	9.2e-06
rs2013594	11	44302154	C	T	-0.0720698	0.0155153	3.42e-06	9283	Veillonella	TRUE	reported	VjPM1T	0.3579	textfile	0.00231894	21.5721	9.14e-06
rs62376424	5	119914285	T	C	-0.0762216	0.0163499	3.65e-06	8999	Veillonella	TRUE	reported	VjPM1T	0.334	textfile	0.00240926	21.7284	9.15e-06
rs742016	22	45604800	G	A	-0.0688571	0.0149769	4.66e-06	9279	Veillonella	TRUE	reported	VjPM1T	0.4235	textfile	0.00227281	21.1329	9.53e-06
rs6656807	1	178945043	G	A	0.0703062	0.0153954	5.5e-06	8999	Veillonella	TRUE	reported	VjPM1T	0.4245	textfile	0.0023121	20.8502	9.59e-06
rs55807413	11	2956783	G	A	0.107329	0.0237633	5.51e-06	8610	Veillonella	TRUE	reported	VjPM1T	0.0974	textfile	0.00236369	20.3949	9.58e-06
rs11614532	12	129984555	C	G	0.0744538	0.0165214	7.13e-06	8411	Veillonella	TRUE	reported	VjPM1T	0.3052	textfile	0.00240871	20.3037	9.73e-06
rs7359080	14	106939916	A	C	-0.135391	0.030352	7.4e-06	6189	Veillonella	TRUE	reported	VjPM1T	0.1272	textfile	0.00320472	19.8913	9.67e-06
rs11141494	9	89306305	A	G	-0.0783421	0.0174393	9.75e-06	9291	Veillonella	TRUE	reported	VjPM1T	0.1948	textfile	0.00216736	20.1763	9.93e-06
rs56349194	11	9312796	G	A	-0.158501	0.0315231	6.26e-07	3266	Victivallis	TRUE	reported	9NcWmi	0.16	textfile	0.00768144	25.2663	9.88e-06
rs4764863	12	102514184	A	G	0.121561	0.0246058	8.22e-07	3266	Victivallis	TRUE	reported	9NcWmi	0.5	textfile	0.00741755	24.3918	9.12e-06
rs12512543	4	9608445	C	A	-0.178036	0.0374344	2.54e-06	3239	Victivallis	TRUE	reported	9NcWmi	0.1213	textfile	0.0069349	22.605	9.37e-06
rs592514	9	136309841	A	T	-0.181449	0.0391678	2.6e-06	3241	Victivallis	TRUE	reported	9NcWmi	0.1282	textfile	0.00657818	21.4478	9.34e-06
rs4895919	6	131630319	C	T	-0.116918	0.0247515	2.75e-06	3254	Victivallis	TRUE	reported	9NcWmi	0.4821	textfile	0.00681034	22.2991	9.21e-06
rs11899949	2	38049069	A	G	0.130568	0.0276239	2.77e-06	3258	Victivallis	TRUE	reported	9NcWmi	0.2773	textfile	0.00681057	22.3273	9.18e-06
rs6445926	3	57723877	C	G	0.117031	0.0249764	2.96e-06	3267	Victivallis	TRUE	reported	9NcWmi	0.3966	textfile	0.00667549	21.942	9.27e-06
rs911666	14	96071125	C	T	-0.118576	0.0263146	7.65e-06	3267	Victivallis	TRUE	reported	9NcWmi	0.3052	textfile	0.00617673	20.2924	9.7e-06
rs173120	13	72876881	C	T	0.13381	0.0290127	7.65e-06	3263	Victivallis	TRUE	reported	9NcWmi	0.2455	textfile	0.00647679	21.2585	9.69e-06
rs342302	7	106378229	G	A	-0.152754	0.0351572	8.16e-06	3265	Victivallis	TRUE	reported	9NcWmi	0.159	textfile	0.0057487	18.8665	9.71e-06
rs1882775	21	40405606	G	A	-0.13827	0.031273	8.73e-06	3258	Victivallis	TRUE	reported	9NcWmi	0.2237	textfile	0.00596445	19.5368	9.86e-06
rs2546432	5	180579462	C	T	-0.110803	0.0249655	9.93e-06	3266	Victivallis	TRUE	reported	9NcWmi	0.4662	textfile	0.0059951	19.686	9.98e-06
